# Supplementary material for: Integrative DNA methylome and transcriptome analysis reveals DNA adenine methylation is involved in Salmonella enterica Typhimurium response to oxidative stress
Source: Microbiol Spectr. 2023 Oct 26;11(6):e02479-23. doi: 10.1128/spectrum.02479-23 (PMC10715015; doi:10.1128/spectrum.02479-23)
Supplement: Data Set S1 — Differentially expressed genes (DEGs) were identified in the H2O2-treated samples for 10 min, 30 min, 1 h, 2 h, 3 h, and 4 h. [file spectrum.02479-23-s0001.xlsx]

## Sheet: 0、10、30min
Differentially expressed genes (DEGs) were identified in the H2O2-treated samples for 10 min, 30 min, 1 h, 2 h, 3 h and 4 h, respectively.
Gene ID	Name	Length	Control1:read count	Control1:rpkm	Control2:read count	Control2:rpkm	wt_10min-1:read count	wt_10min-1:rpkm	wt_10min-2:read count	wt_10min-2:rpkm	wt_30min-1:read count	wt_30min-1:rpkm	wt_30min-2:read count	wt_30min-2:rpkm
STM14_5521	lasT	687	235	30.1922	302	39.6065	248	37.0647	254	36.591	239	39.3123	311	50.7381
STM14_5520	yjjY	141	5	3.12993	15	9.58491	59	42.9633	21	14.74	36	28.8516	22	17.4878
STM14_5519	arcA	717	22001	2708.36	18100	2274.45	21516	3081.11	15971	2204.5	22733	3582.82	23439	3663.96
STM14_5518	-	315	238	66.6883	238	68.0742	187	60.9532	206	64.7222	176	63.1378	149	53.0159
STM14_5517	-	672	321	42.1618	352	47.1943	614	93.8133	512	75.4045	932	156.723	850	141.769
STM14_5516	-	546	46	7.43615	69	11.386	25	4.70124	37	6.70665	70	14.4875	56	11.4955
STM14_5515	sthA	684	3	0.387122	30	3.95168	4	0.600439	12	1.73629	43	7.10394	18	2.94949
STM14_5514	sthB	2538	56	1.94751	82	2.91097	54	2.18458	49	1.91074	102	4.54146	123	5.43181
STM14_5513	sthD	558	4	0.632716	8	1.29173	7	1.28804	5	0.886814	7	1.41759	4	0.803446
STM14_5512	sthE	1086	69	5.60793	48	3.98224	34	3.21451	41	3.73638	57	5.93106	70	7.22435
STM14_5511	creD	1350	125	8.17259	115	7.67503	257	19.5463	281	20.6001	480	40.1786	544	45.1644
STM14_5510	creC	1425	195	12.0782	197	12.4557	293	21.1114	334	23.1968	1022	81.0444	1063	83.6082
STM14_5509	creB	690	404	51.6792	386	50.4028	458	68.1525	621	89.0716	1361	222.893	1261	204.831
STM14_5508	creA	474	1133	210.977	1070	203.386	730	158.128	1193	249.092	2303	549.038	2380	562.768
STM14_5507	rob	870	5710	579.295	4985	516.252	3082	363.73	2824	321.249	3322	431.487	3349	431.446
STM14_5506	gpmB	648	1169	159.229	1347	187.287	384	60.8445	434	66.2844	323	56.3267	370	63.9967
STM14_5505	yjjX	516	258	44.132	262	45.7475	93	18.5054	72	13.8096	153	33.5065	174	37.7946
STM14_5504	trpR	327	594	160.333	623	171.655	371	116.491	572	173.119	405	139.957	412	141.215
STM14_5503	slt	1938	2697	122.832	2557	118.876	1006	53.2978	1412	72.1071	1077	62.7985	1252	72.4071
STM14_5502	yjjK	1668	6768	358.136	7099	383.457	1580	97.2582	2064	122.465	1409	95.4558	1522	102.27
STM14_5501	nadR	1314	1618	108.684	1543	105.8	2007	156.826	2037	153.424	3722	320.087	4366	372.408
STM14_5500	radA	1383	805	51.3756	1079	70.2935	188	13.9573	237	16.9599	278	22.7148	341	27.6352
STM14_5499	serB	969	646	58.8426	842	78.2897	131	13.8807	165	16.8522	154	17.9591	190	21.9766
STM14_5498	smp	645	152	20.8002	171	23.8865	77	12.2573	66	10.127	40	7.00789	50	8.68842
STM14_5497	lplA	1017	804	69.778	738	65.381	1244	125.593	1400	136.24	1928	214.227	1729	190.548
STM14_5496	-	150	0	0	5	3.00327	35	23.9575	18	11.8762	114	85.8817	119	88.9173
STM14_5495	-	690	44	5.62842	67	8.74866	115	17.1125	105	15.0604	123	20.1439	98	15.9187
STM14_5494	-	690	64	8.1868	64	8.35693	53	7.88664	38	5.45044	41	6.71463	49	7.95935
STM14_5493	stjC	708	9	1.122	19	2.41789	27	3.91558	23	3.21508	59	9.41686	39	6.17394
STM14_5492	stjB	2409	99	3.62728	123	4.60028	166	7.07516	152	6.24459	391	18.3412	334	15.5396
STM14_5491	-	573	73	11.2448	64	10.0633	41	7.34674	48	8.29055	85	16.763	86	16.8219
STM14_5490	deoD	720	9669	1185.31	12721	1591.86	19523	2784.06	24501	3367.81	20593	3232.02	20894	3252.52
STM14_5489	deoB	1224	17671	1274.27	25390	1868.95	66112	5545.8	78030	6309.24	70620	6519.79	71873	6581.35
STM14_5488	deoA	1431	2813	173.506	2724	171.508	1719	123.339	6570	454.384	3631	286.73	3281	256.979
STM14_5487	deoC	798	1840	203.516	1900	214.52	1840	236.745	5318	659.542	4090	579.172	3549	498.464
STM14_5486	-	129	15	10.2632	13	9.07966	66	52.5315	56	42.9631	82	71.8309	76	66.032
STM14_5485	yjjI	1551	1795	102.149	1810	105.144	133	8.80451	142	9.06094	142	10.3458	86	6.21466
STM14_5484	yjjW	864	318	32.486	424	44.2149	37	4.39697	80	9.16375	66	8.63212	63	8.17255
STM14_5483	yjjV	774	161	18.3598	122	14.2015	283	37.5414	247	31.583	432	63.071	592	85.7258
STM14_5482	yjjU	1074	529	43.4745	507	42.5324	1058	101.146	693	63.8595	1131	119	1692	176.574
STM14_5481	-	180	78	38.2477	90	45.0491	2407	1372.99	734	403.571	1437	902.135	1532	953.931
STM14_5480	osmY	618	2845	406.328	2532	369.14	63913	10618.6	13631	2182.91	33705	6163.01	41922	7602.99
STM14_5479	-	135	165	107.878	194	129.474	5914	4497.93	1786	1309.32	3227	2701.17	5234	4345.41
STM14_5478	prfC	1590	2386	132.451	3425	194.079	1046	67.546	1023	63.6759	937	66.5932	1162	81.9105
STM14_5477	yjjG	678	248	32.2853	304	40.398	190	28.7733	216	31.5298	182	30.3339	222	36.699
STM14_5476	rimI	447	153	30.2111	238	47.9717	114	26.1856	130	28.7828	104	26.2914	126	31.5932
STM14_5475	holD	438	92	18.5395	105	21.5989	85	19.9255	79	17.8505	52	13.4158	61	15.6094
STM14_5474	-	108	2	1.63452	0	0	9	8.55626	12	10.9965	24	25.1116	21	21.7935
STM14_5473	rsmC	1029	856	73.4246	1228	107.522	183	18.26	236	22.6983	104	11.421	106	11.5457
STM14_5469	-	237	12	4.46906	6	2.28097	607	262.97	838	349.939	928	442.473	1362	644.109
STM14_5468	-	129	0	0	1	0.698436	14	11.143	4	3.06879	11	9.63585	14	12.1638
STM14_5467	-	1065	169	14.0062	206	17.4274	167	16.1002	179	16.6341	160	16.9769	188	19.7851
STM14_5466	fhuF	789	39	4.36286	32	3.65417	1048	136.38	1564	196.181	1036	148.378	1429	202.995
STM14_5465	-	459	1033	198.642	726	142.508	460	102.899	655	141.23	511	125.804	575	140.406
STM14_5464	bglJ	624	2	0.282897	4	0.577553	6	0.987261	11	1.74464	20	3.62187	6	1.0777
STM14_5463	yjjQ	726	0	0	1	0.124102	3	0.424277	5	0.681601	6	0.933903	6	0.926287
STM14_5462	-	156	0	0	0	0	4	2.6327	0	0	0	0	3	2.1554
STM14_5461	yjjP	912	266	25.7436	183	18.0789	46	5.17879	53	5.75146	61	7.55827	59	7.25083
STM14_5460	-	474	55	10.2416	32	6.08258	15	3.24921	17	3.5495	17	4.05282	28	6.6208
STM14_5459	dnaT	540	588	96.1096	673	112.289	868	165.041	1336	244.855	936	195.871	1084	224.992
STM14_5458	dnaC	738	608	72.7161	729	88.9994	635	88.3451	1019	136.652	935	143.167	897	136.228
STM14_5457	yjjA	462	358	68.395	371	72.3516	489	108.676	584	125.103	569	139.174	606	147.015
STM14_5456	mdoB	2292	3374	129.931	2912	114.47	517	23.1601	941	40.6323	847	41.7596	937	45.8201
STM14_5455	-	105	1	0.840609	0	0	3	2.93357	5	4.71278	17	18.2956	8	8.53948
STM14_5454	-	1011	151	13.1828	66	5.88178	142	14.4212	60	5.8735	70	7.82409	54	5.9865
STM14_5453	-	1062	120	9.97332	104	8.82317	40	3.86724	21	1.957	50	5.32026	34	3.58827
STM14_5452	-	837	91	9.5962	75	8.07331	19	2.33074	16	1.89187	20	2.70017	10	1.33908
STM14_5451	-	780	61	6.90269	53	6.12206	13	1.71125	13	1.64947	9	1.30387	6	0.862159
STM14_5450	-	462	77	14.7107	57	11.116	6	1.33344	1	0.214217	9	2.20134	6	1.45559
STM14_5449	-	423	276	57.5906	191	40.6826	33	8.01012	9	2.10571	12	3.20574	8	2.11973
STM14_5448	-	2766	2997	95.6352	2765	90.0656	553	20.5276	953	34.0987	623	25.4521	556	22.5296
STM14_5447	-	150	0	0	0	0	0	0	1	0.65979	2	1.5067	3	2.24161
STM14_5446	tsr	1662	7051	374.458	9409	510.069	6003	370.854	3769	224.436	5716	388.641	4453	300.298
STM14_5445	yjiY	2151	93367	3831.21	79331	3322.91	7212	344.255	8216	378.022	7926	416.391	1917	99.8878
STM14_5444	yjiX	204	130	56.2466	141	62.2737	14	7.04633	25	12.1285	23	12.7405	8	4.39532
STM14_5443	yjiA	957	10469	965.554	10188	959.164	1200	128.746	1366	141.265	1009	119.142	455	53.2881
STM14_5442	-	303	105	30.5865	89	26.4645	704	238.559	1314	429.19	1491	556.061	1215	449.432
STM14_5441	-	288	92	28.1954	55	17.2063	446	159.004	908	312.026	981	384.914	751	292.266
STM14_5440	-	138	2	1.27919	2	1.30577	7	5.20816	3	2.15149	5	4.09429	4	3.24872
STM14_5439	mrr	915	750	72.3475	601	59.1792	808	90.6683	820	88.693	1028	126.958	1119	137.069
STM14_5438	hsdR	3510	4028	101.29	3557	91.3046	1285	37.589	1842	51.9373	1862	59.9459	2330	74.4011
STM14_5437	hsdM	1590	2510	139.335	3816	216.236	795	51.3376	937	58.3229	1017	72.2788	1118	78.8089
STM14_5436	hsdS	1410	1236	77.3718	2485	158.79	312	22.7196	386	27.0935	378	30.2942	555	44.1169
STM14_5435	-	132	0	0	0	0	0	0	0	0	0	0	0	0
STM14_5434	yjiW	333	35	9.27699	30	8.11695	37	11.4083	47	13.9685	108	36.6494	55	18.5118
STM14_5433	-	702	8	1.00586	26	3.33697	32	4.68035	40	5.63923	95	15.2923	62	9.89886
STM14_5432	yjiS	165	0	0	1	0.54605	1	0.622273	1	0.599809	3	2.05459	3	2.03783
STM14_5431	-	144	2	1.22589	4	2.50273	6	4.27813	3	2.06184	3	2.35421	1	0.778338
STM14_5430	-	1371	499	32.1252	589	38.7074	2495	186.852	514	37.1041	1057	87.1214	1192	97.4472
STM14_5429	-	114	13	10.0652	19	15.0164	23	20.7152	28	24.308	12	11.895	19	18.6801
STM14_5428	-	516	133	22.7502	68	11.8734	103	20.4952	122	23.3995	158	34.6015	178	38.6635
STM14_5427	-	138	0	0	4	2.61154	1	0.744023	3	2.15149	8	6.55086	2	1.62436
STM14_5426	-	144	3	1.83883	6	3.75409	21	14.9735	19	13.0583	21	16.4795	31	24.1285
STM14_5425	yjiO	1242	117	8.31472	125	9.06785	160	13.2271	191	15.2198	270	24.5657	306	27.6141
STM14_5424	yjiN	1272	138	9.5758	157	11.1206	209	16.8704	194	15.0942	309	27.451	414	36.4791
STM14_5423	-	177	0	0	0	0	1	0.580085	0	0	0	0	0	0
STM14_5422	yjiJ	1185	16	1.19175	18	1.36858	85	7.36488	178	14.8661	177	16.8788	253	23.9295
STM14_5421	yjiH	885	61	6.08373	47	4.78488	12	1.3922	17	1.90109	25	3.19215	32	4.05263
STM14_5420	yjiG	462	43	8.21504	29	5.65551	15	3.33361	18	3.85591	10	2.44594	16	3.88158
STM14_5419	-	1173	473	35.5915	496	38.0978	131	11.4667	233	19.6587	198	19.0746	130	12.4216
STM14_5418	yjiE	909	159	15.4389	158	15.6606	42	4.74406	74	8.05684	69	8.57773	84	10.3573
STM14_5417	-	735	114	13.6899	88	10.7873	109	15.2267	189	25.449	402	61.8053	432	65.876
STM14_5416	-	132	0	0	0	0	2	1.55568	0	0	1	0.856078	1	0.849096
STM14_5415	-	123	2	1.43519	4	2.93002	5	4.17379	0	0	2	1.83744	3	2.73367
STM14_5414	-	531	1737	288.728	1265	214.641	565	109.249	844	157.306	1231	261.969	1493	315.135
STM14_5413	-	153	31	17.8835	20	11.7775	16	10.7373	13	8.40908	29	21.4187	26	19.0464
STM14_5412	trpS2	1014	128	11.1418	120	10.6625	175	17.7201	407	39.724	162	18.0536	198	21.8856
STM14_5411	uxuR	774	957	109.133	987	114.893	1679	222.728	3114	398.175	2622	382.806	2338	338.559
STM14_5410	-	213	9	3.72946	9	3.80697	130	62.6656	112	52.0398	126	66.8464	101	53.1462
STM14_5409	-	675	104	13.5992	102	13.6148	56	8.51823	78	11.4364	103	17.2433	77	12.7855
STM14_5408	-	462	306	58.4605	211	41.1487	2426	539.155	2242	480.276	2565	627.383	2247	545.12
STM14_5407	-	117	0	0	3	2.31021	7	6.14296	11	9.30473	11	10.6241	12	11.4955
STM14_5406	-	114	0	0	0	0	0	0	0	0	0	0	0	0
STM14_5405	-	912	27	2.61308	40	3.95168	22	2.47681	66	7.16219	69	8.54951	97	11.9209
STM14_5404	-	996	2635	233.509	8189	740.777	2288	235.864	8327	827.42	2504	284.094	2597	292.242
STM14_5403	-	609	95	13.7686	77	11.3917	40	6.74385	19	3.08769	30	5.56661	30	5.52122
STM14_5402	-	297	3	0.891555	1	0.303361	2	0.691415	14	4.66518	3	1.14144	2	0.754752
STM14_5401	-	258	104	35.5793	127	44.3507	39	15.5207	145	55.6218	25	10.9498	28	12.1638
STM14_5400	yjhP	1632	1463	79.1238	1760	97.1647	440	27.682	1022	61.9766	707	48.9538	582	39.9699
STM14_5399	-	192	9	4.13737	0	0	3	1.6043	13	6.70099	29	17.0681	38	22.1826
STM14_5398	yeeN	717	870	107.098	2096	263.383	5612	803.644	4175	576.281	6986	1101.02	7059	1103.46
STM14_5396	-	246	2	0.717593	1	0.366253	74	30.886	66	26.5525	351	161.235	241	109.803
STM14_5395	-	603	754	110.367	704	105.189	187	31.8412	253	41.5241	179	33.5446	114	21.1894
STM14_5394	-	603	438	64.1121	439	65.5939	69	11.7489	90	14.7714	71	13.3054	81	15.0556
STM14_5393	-	3642	6964	168.773	10387	256.96	958	27.0079	1058	28.7503	885	27.4594	1053	32.4055
STM14_5392	-	3678	4110	98.631	8352	204.595	2040	56.9487	1994	53.655	1431	43.9658	2003	61.038
STM14_5391	-	1092	1349	109.037	1638	135.147	616	57.9193	672	60.9037	545	56.3977	652	66.92
STM14_5390	-	822	603	64.7484	796	87.2484	212	26.4807	238	28.6551	207	28.4568	244	33.2697
STM14_5389	-	2598	5468	185.769	6690	232.008	4738	187.25	5742	218.736	7598	330.482	8264	356.518
STM14_5388	-	2085	5342	226.142	4880	210.877	2586	127.347	3515	166.846	4316	233.917	5034	270.606
STM14_5387	-	990	1818	162.085	1239	112.759	1368	141.878	1686	168.546	1769	201.92	1540	174.348
STM14_5386	-	3516	2483	62.332	2888	74.0056	1269	37.0577	1728	48.6398	1389	44.6417	1522	48.5173
STM14_5385	-	288	10	3.06472	8	2.50273	17	6.06068	18	6.18553	23	9.02449	15	5.83753
STM14_5383	yjgB	1020	484	41.8821	589	52.0273	1117	112.439	298	28.9143	394	43.6499	584	64.1717
STM14_5382	idnK	531	257	42.7191	167	28.336	214	41.3794	389	72.5023	458	97.4671	534	112.714
STM14_5381	-	135	0	0	0	0	0	0	1	0.7331	0	0	0	0
STM14_5380	idnD	1032	139	11.8883	105	9.16697	23	2.2883	62	5.94578	46	5.03692	35	3.80119
STM14_5379	idnO	765	81	9.34559	78	9.18648	42	5.63707	42	5.43356	43	6.35176	55	8.05809
STM14_5378	idnT	1320	102	6.82039	66	4.50491	15	1.16676	52	3.89876	34	2.91066	39	3.31147
STM14_5377	idnR	999	92	8.12841	73	6.58375	19	1.95278	36	3.56643	64	7.23938	49	5.49745
STM14_5376	yjgQ	1083	1003	81.744	1248	103.825	694	65.7955	833	76.1226	651	67.9266	704	72.8576
STM14_5375	yjgP	1101	2310	185.186	2254	184.452	1968	183.528	2520	226.522	1806	185.361	2124	216.221
STM14_5374	-	120	301	221.395	294	220.741	114	97.5414	169	139.381	90	84.7517	102	95.2686
STM14_5373	pepA	1512	4890	285.457	4895	291.687	2132	144.777	2415	158.075	1636	122.27	1759	130.39
STM14_5372	holC	444	661	131.402	696	141.235	331	76.5438	784	174.755	763	194.191	741	187.054
STM14_5371	valS	2856	11626	359.298	14398	454.213	3018	108.499	4870	168.759	4519	178.802	4858	190.647
STM14_5370	yjgN	1188	105	7.8011	74	5.61218	122	10.5441	145	12.0795	162	15.4094	197	18.5858
STM14_5369	yjgM	504	178	31.1726	166	29.6752	120	24.4465	144	28.2767	183	41.0306	121	26.9083
STM14_5368	ytgA	489	17	3.06848	27	4.97475	24	5.03927	31	6.27407	82	18.9493	55	12.6062
STM14_5367	-	123	0	0	1	0.732506	5	4.17379	2	1.60924	28	25.7241	28	25.5143
STM14_5366	miaE	813	628	68.1793	542	60.0655	402	50.7692	720	87.6473	509	70.748	603	83.1299
STM14_5365	yjgD	417	3192	675.632	2375	513.149	5075	1249.58	5913	1403.36	6376	1727.82	6199	1666.16
STM14_5364	argI	1005	126	11.0659	99	8.87534	31	3.16709	26	2.56038	12	1.34928	27	3.01112
STM14_5363	yjgK	453	347	67.6106	311	61.8555	45	10.1995	103	22.5028	68	16.9628	78	19.2987
STM14_5362	-	192	1	0.459708	2	0.938523	7	3.74336	6	3.09276	8	4.70843	5	2.91877
STM14_5361	-	1221	547	39.5417	386	28.4831	192	16.1455	56	4.53909	29	2.68392	7	0.642559
STM14_5360	-	933	114	10.7847	90	8.69114	37	4.07179	1	0.106076	15	1.81676	6	0.720776
STM14_5359	-	123	0	0	0	0	0	0	0	0	0	0	0	0
STM14_5358	-	1005	118	10.3633	74	6.6341	147	15.0182	5	0.49238	26	2.92344	8	0.892184
STM14_5357	-	1404	92	5.78368	73	4.68459	83	6.06983	29	2.04422	68	5.47304	52	4.15114
STM14_5356	-	117	0	0	0	0	0	0	0	0	0	0	0	0
STM14_5355	-	489	60	10.8299	52	9.58099	23	4.8293	39	7.89319	39	9.01245	33	7.56373
STM14_5354	pyrL	102	0	0	0	0	0	0	0	0	0	0	0	0
STM14_5353	pyrB	936	471	44.4149	375	36.097	45	4.9363	104	10.9965	65	7.84738	63	7.54389
STM14_5352	pyrI	462	273	52.156	220	42.9039	31	6.88946	102	21.8502	112	27.3945	87	21.1061
STM14_5351	yjgF	387	22398	5108.36	18249	4248.58	7533	1998.58	6669	1705.48	7580	2213.33	5362	1552.91
STM14_5350	-	447	388	76.6139	370	74.5779	96	22.051	106	23.469	124	31.3474	113	28.3336
STM14_5349	mgtA	2709	263	8.569	457	15.1993	208	7.88351	254	9.27943	302	12.5975	392	16.2184
STM14_5348	treR	1077	180	14.7516	177	14.8072	288	27.4563	359	32.9895	249	26.1259	189	19.6688
STM14_5347	-	108	1	0.817259	3	2.50273	5	4.75348	1	0.916375	14	14.6484	17	17.6423
STM14_5345	treC	1653	499	26.6447	630	34.3387	68	4.22378	115	6.88528	133	9.09214	167	11.3233
STM14_5344	-	171	0	0	2	1.05378	12	7.20527	11	6.36639	17	11.2341	15	9.83164
STM14_5343	nrdD	2139	8645	356.728	13725	578.12	265	12.7204	351	16.2403	323	17.0639	196	10.2701
STM14_5342	nrdG	465	223	42.3287	384	74.4037	14	3.09129	23	4.89521	30	7.29047	46	11.0876
STM14_5341	-	285	184	56.9844	122	38.5683	155	55.8409	198	68.757	232	91.9878	339	133.317
STM14_5340	-	243	20	7.26452	26	9.64014	12	5.07038	16	6.51644	20	9.3006	24	11.0697
STM14_5339	-	1914	738	34.0328	893	42.0364	179	9.60232	253	13.082	251	14.819	258	15.1081
STM14_5338	-	741	294	35.0197	281	34.1668	49	6.78958	25	3.33902	58	8.84498	47	7.10903
STM14_5337	-	1119	677	53.4001	1010	81.3219	87	7.98278	93	8.22526	101	10.1995	83	8.3134
STM14_5336	-	1134	548	42.6531	678	53.8682	54	4.88929	44	3.84005	133	13.2534	82	8.1046
STM14_5335	-	645	88	12.0422	169	23.6071	16	2.54698	31	4.75662	24	4.20474	23	3.99668
STM14_5334	-	777	153	17.3802	194	22.4956	12	1.58572	14	1.78322	24	3.49042	17	2.45222
STM14_5333	-	303	11	3.2043	11	3.27089	1	0.338862	1	0.326629	1	0.372945	0	0
STM14_5332	-	363	54	13.1302	67	16.6297	8	2.26281	8	2.18112	19	5.91472	4	1.23505
STM14_5331	-	339	110	28.6402	155	41.1953	18	5.45178	21	6.13079	8	2.66672	3	0.991864
STM14_5330	cybC	387	937	213.704	785	182.757	639	169.533	739	188.986	504	147.166	604	174.927
STM14_5329	pmbA	1353	2303	150.238	2117	140.974	1037	78.6948	1346	98.4564	1048	87.5287	1055	87.3948
STM14_5328	yjgA	552	837	133.835	925	150.98	872	162.197	939	168.354	1694	346.786	1433	290.963
STM14_5327	-	885	50	4.98666	52	5.2939	73	8.46925	97	10.8474	119	15.1947	95	12.0313
STM14_5326	-	816	65	7.03083	57	6.29362	46	5.78806	89	10.7944	107	14.8177	113	15.521
STM14_5325	-	1227	14	1.00709	21	1.54202	47	3.93295	49	3.95229	78	7.18352	62	5.66341
STM14_5324	-	1023	76	6.55724	95	8.36689	41	4.11503	52	5.03065	125	13.8077	78	8.54574
STM14_5323	-	120	0	0	1	0.750818	2	1.71125	1	0.824737	4	3.76674	5	4.67003
STM14_5321	-	1932	374	17.0863	483	22.5245	94	4.99558	212	10.8599	123	7.19424	160	9.28204
STM14_5320	-	1167	24	1.8152	30	2.31615	37	3.25534	18	1.52651	42	4.06692	69	6.62688
STM14_5319	-	834	110	11.6415	75	8.10236	119	14.6503	125	14.8334	104	14.0914	155	20.8303
STM14_5318	srfJ	1344	19	1.24778	24	1.6089	24	1.83348	14	1.03092	39	3.27908	43	3.58591
STM14_5317	-	1011	61	5.32552	61	5.43619	84	8.53087	72	7.0482	81	9.05359	73	8.09287
STM14_5316	-	906	8	0.779372	20	1.98892	20	2.26656	29	3.16786	27	3.36762	18	2.22677
STM14_5315	-	111	0	0	0	0	0	0	0	0	0	0	2	2.01947
STM14_5314	-	825	130	13.9083	118	12.8868	27	3.36028	68	8.1574	17	2.32853	17	2.30954
STM14_5313	-	303	1	0.2913	2	0.594708	3	1.01659	9	2.93966	15	5.59417	11	4.06894
STM14_5312	-	1506	313	18.3444	324	19.3837	133	9.06759	169	11.106	149	11.1802	167	12.4286
STM14_5311	-	810	233	25.3895	203	22.5802	70	8.87316	99	12.0961	95	13.2534	94	13.0069
STM14_5310	-	1437	253	15.5399	222	13.9191	83	5.93043	217	14.9451	156	12.2675	131	10.2175
STM14_5309	-	180	0	0	1	0.500546	6	3.4225	1	0.549825	7	4.39453	11	6.84937
STM14_5308	-	1434	114	7.0168	103	6.47149	56	4.00963	81	5.59027	152	11.9779	108	8.44122
STM14_5307	-	834	1042	110.277	1016	109.76	677	83.3466	847	100.511	988	133.868	1249	167.852
STM14_5306	-	228	12	4.64547	18	7.11302	14	6.30461	20	8.68144	22	10.9037	23	11.3064
STM14_5305	-	261	17	5.74899	19	6.55887	28	11.015	14	5.30865	29	12.5558	36	15.4594
STM14_5304	mpl	1380	3115	199.233	2840	185.419	1144	85.1162	1261	90.4342	916	75.0073	876	71.1469
STM14_5303	-	186	0	0	0	0	0	0	1	0.532089	3	1.82262	3	1.80775
STM14_5302	fbp	999	11859	1047.77	7086	639.075	1604	164.856	1722	170.594	1204	136.191	1292	144.953
STM14_5301	ppa	531	16362	2719.73	14699	2494.07	5855	1132.13	4096	763.418	3092	658.009	2860	603.674
STM14_5300	-	1164	16	1.21325	24	1.85769	15	1.32313	26	2.21064	68	6.60151	49	4.71817
STM14_5299	-	1209	13	0.949074	15	1.11784	8	0.679405	26	2.12835	10	0.934675	18	1.66869
STM14_5298	ytfP	345	641	163.992	493	128.749	492	146.424	863	247.565	790	258.759	1260	409.338
STM14_5297	ytfN	3780	3580	83.5939	3712	88.4774	1473	40.0107	2374	62.1564	2215	66.2169	2771	82.1628
STM14_5296	ytfM	1734	1664	84.7008	1532	79.6023	754	44.6465	1124	64.1526	1149	74.8787	1384	89.4577
STM14_5295	-	117	4	3.01757	3	2.31021	14	12.2859	13	10.9965	27	26.0774	19	18.2011
STM14_5294	msrA	639	913	126.111	647	91.2262	6680	1073.35	6411	992.937	18941	3349.57	17530	3074.76
STM14_5293	ytfL	1344	1483	97.3924	1510	101.226	1127	86.0974	1275	93.8875	3005	252.658	3292	274.531
STM14_5292	ytfK	207	1650	703.553	1280	557.129	4074	2020.77	2568	1227.78	2394	1306.9	2473	1339.01
STM14_5291	-	180	1	0.490355	1	0.500546	11	6.27459	17	9.34702	18	11.3002	21	13.0761
STM14_5290	ytfJ	558	262	41.4429	190	30.6786	118	21.7127	196	34.7631	161	32.6046	186	37.3602
STM14_5289	cysQ	741	2401	285.994	2206	268.228	1939	268.673	3156	421.517	1928	294.019	2503	378.594
STM14_5288	-	222	3	1.19276	4	1.62339	0	0	6	2.67482	20	10.1804	6	3.02921
STM14_5287	cpdB	1944	4445	201.817	3736	173.152	748	39.5067	1294	65.8772	528	30.692	462	26.6365
STM14_5286	ytfH	387	90	20.5265	67	15.5984	193	51.2049	162	41.4287	383	111.834	394	114.108
STM14_5285	ytfG	849	144	14.9706	162	17.1919	102	12.3355	162	18.8844	131	17.4362	143	18.8781
STM14_5284	ytfF	966	57	5.20812	34	3.17116	240	25.5093	373	38.2145	362	42.3466	375	43.5096
STM14_5283	ytfE	663	62	8.25394	65	8.83316	236	36.548	1900	283.62	622	106.014	1440	243.433
STM14_5282	cycA	1410	669	41.8784	665	42.4931	500	36.4096	1055	74.0509	460	36.866	577	45.8656
STM14_5281	fklB	732	2204	265.756	2351	289.373	222	31.1392	260	35.1527	126	19.4512	120	18.3739
STM14_5280	ytfB	636	2822	391.636	2735	387.451	2520	406.826	3566	554.908	2189	388.934	2546	448.675
STM14_5279	yifZ	927	40	3.80858	52	5.05405	54	5.98107	41	4.37725	115	14.0186	110	13.2998
STM14_5278	rplI	450	4942	969.334	6324	1266.18	1259	287.262	8939	1965.95	3112	781.473	7847	1954.44
STM14_5277	rpsR	228	50	19.3561	95	37.5409	16	7.20527	147	63.8086	34	16.8512	91	44.734
STM14_5276	priB	315	1012	283.565	1610	460.502	144	46.9372	1449	455.255	293	105.11	1072	381.43
STM14_5275	rpsF	396	5026	1120.24	6901	1570.12	674	174.755	4868	1216.61	702	200.322	2593	733.902
STM14_5274	-	207	4	1.70558	0	0	0	0	2	0.956217	2	1.09181	1	0.541453
STM14_5273	-	108	0	0	0	0	10	9.50696	43	39.4041	5	5.23159	16	16.6045
STM14_5272	-	198	12	5.34933	16	7.28066	64	33.1879	50	24.992	183	104.441	155	87.7399
STM14_5271	yjfY	276	10	3.19797	11	3.59087	39	14.5084	79	28.3279	102	41.7617	105	42.6394
STM14_5270	sgaE	687	217	27.8796	181	23.7377	123	18.3829	1799	259.162	202	33.2263	201	32.7922
STM14_5269	sgaU	855	268	27.6664	294	30.9811	159	19.094	2698	312.3	236	31.1913	233	30.5436
STM14_5268	ulaD	651	199	26.9808	193	26.7111	107	16.8759	2319	352.547	201	34.8901	165	28.4075
STM14_5267	ptxA	465	69	13.0972	87	16.8571	24	5.29936	1278	272.004	86	20.8993	96	23.1392
STM14_5266	sgaB	306	30	8.65333	38	11.1887	20	6.71079	706	228.339	41	15.1408	30	10.9883
STM14_5265	-	1398	128	8.08139	113	7.28261	35	2.57055	1341	94.9333	104	8.40646	96	7.69653
STM14_5264	yjfR	1065	107	8.86783	89	7.52933	3943	380.139	12759	1185.67	5891	625.067	6286	661.539
STM14_5263	yjfQ	756	415	48.4518	378	45.0491	468	63.5608	1403	183.668	1173	175.333	1215	180.13
STM14_5262	yjfP	750	778	91.5591	646	77.6046	269	36.8261	482	63.6037	475	71.5681	434	64.8573
STM14_5261	yjfO	330	2317	619.72	2268	619.22	306	95.2078	640	191.939	168	57.5284	208	70.6448
STM14_5260	yjfN	321	2963	814.723	2926	821.269	429	137.22	976	300.913	346	121.803	378	131.983
STM14_5259	aidB	1641	362	19.4708	307	16.8557	190	11.888	441	26.5966	209	14.3921	224	15.2993
STM14_5258	yjfC	1164	105	7.96195	87	6.73414	70	6.17462	80	6.80196	81	7.86356	64	6.16251
STM14_5257	yjfM	639	53	7.3208	49	6.90894	21	3.3743	19	2.94272	32	5.65896	38	6.6652
STM14_5256	yjfL	399	6	1.32728	4	0.90324	6	1.54399	8	1.98433	18	5.09785	9	2.52814
STM14_5255	yjfK	684	34	4.38739	36	4.74201	17	2.55187	23	3.32789	25	4.1302	31	5.07968
STM14_5254	-	1071	39	3.21409	41	3.44914	30	2.87605	22	2.03297	41	4.32595	39	4.08137
STM14_5253	yjfJ	699	38	4.79832	35	4.51135	15	2.20333	14	1.9822	22	3.55658	12	1.92413
STM14_5252	yjfI	405	14	3.0511	20	4.44929	9	2.28167	12	2.9324	11	3.0692	12	3.32091
STM14_5251	yjfH	732	1326	159.888	1222	150.41	522	73.2191	755	102.078	701	108.217	780	119.43
STM14_5250	vacB	2439	9847	356.349	8924	329.658	6321	266.097	9618	390.274	7123	330.019	9228	424.059
STM14_5249	yjeB	426	1483	307.266	1328	280.869	1212	292.118	1665	386.813	1192	316.194	1231	323.876
STM14_5248	purA	1299	9546	648.628	8964	621.74	14743	1165.31	10469	797.614	9007	783.535	6968	601.215
STM14_5247	-	231	0	0	0	0	0	0	0	0	0	0	0	0
STM14_5246	yjeT	198	0	0	0	0	0	0	0	0	0	0	0	0
STM14_5245	hflC	1005	10267	901.697	9436	845.937	3532	360.844	2772	272.976	2382	267.832	3036	338.584
STM14_5244	hflK	1260	14141	990.587	14170	1013.25	4177	340.376	4535	356.208	3501	313.985	5084	452.237
STM14_5243	hflX	1281	9729	670.351	9253	650.803	5932	475.464	6797	525.128	5045	445.04	7177	627.949
STM14_5242	hfq	309	11918	3404.3	9939	2898.01	7801	2592.13	9004	2883.86	6165	2254.56	8320	3017.84
STM14_5241	-	951	5116	474.825	4536	429.743	4115	444.278	4462	464.35	3523	418.619	4557	537.068
STM14_5240	miaA	1857	1872	88.9769	1896	91.9904	1231	68.063	1614	86.0178	1167	71.0143	1601	96.6296
STM14_5239	amiB	1320	968	64.7269	998	68.1197	541	42.0812	652	48.8844	560	47.9404	643	54.5969
STM14_5238	yjeE	462	199	38.0184	201	39.1986	98	21.7796	124	26.563	74	18.0999	104	25.2303
STM14_5237	yjeF	1548	649	37.0047	624	36.3187	493	32.6995	491	31.3912	366	26.7176	557	40.3288
STM14_5236	yjeS	1140	465	36.0024	444	35.0909	1070	96.3705	1164	101.052	1507	149.381	1660	163.205
STM14_5232	-	741	988	117.685	1066	129.615	581	80.5051	967	129.153	618	94.2448	651	98.4676
STM14_5231	orn	546	1920	310.379	1660	273.925	618	116.215	721	130.689	485	100.377	637	130.761
STM14_5230	yjeQ	1053	2528	211.9	2357	201.673	715	69.7177	920	86.4682	642	68.896	816	86.8545
STM14_5229	psd	969	1051	95.7331	1197	111.298	273	28.927	405	41.3645	313	36.5012	432	49.9679
STM14_5228	yjeP	3327	1225	32.4987	1326	35.9093	421	12.9926	436	12.9697	401	13.6201	568	19.1349
STM14_5227	yjeO	315	48	13.4497	61	17.4476	40	13.0381	65	20.4221	53	19.0131	69	24.551
STM14_5226	yjeM	1503	440	25.8391	600	35.9673	41	2.80085	41	2.69974	65	4.88699	46	3.43028
STM14_5225	-	105	0	0	1	0.858078	0	0	0	0	0	0	0	0
STM14_5224	yjeA	978	1535	138.533	2165	199.45	318	33.3852	441	44.6269	310	35.8187	401	45.9554
STM14_5223	-	1791	50274	2477.6	52635	2647.86	2644	151.576	3423	189.151	2027	127.893	1057	66.147
STM14_5222	frdA	735	13318	1599.32	14034	1720.32	1291	180.345	1244	167.506	1171	180.035	345	52.6093
STM14_5221	frdC	396	3524	785.46	3982	905.987	579	150.123	597	149.202	671	191.476	103	29.1523
STM14_5220	frdD	360	6409	1571.34	6694	1675.33	2093	596.942	1447	397.798	2196	689.314	405	126.091
STM14_5219	blc	534	193	31.9006	221	37.2878	815	156.705	376	69.6857	1076	227.697	1609	337.711
STM14_5218	sugE	318	56	15.5433	48	13.5997	359	115.913	357	111.106	496	176.255	515	181.514
STM14_5217	ecnR	588	225	33.7745	303	46.4281	302	52.7345	214	36.0191	471	90.5171	589	112.271
STM14_5216	ecnB	147	79	47.4344	61	37.3877	1909	1333.38	302	203.323	1320	1014.71	1461	1113.94
STM14_5215	ecnA	177	3	1.496	10	5.09029	5	2.90043	0	0	1	0.638431	0	0
STM14_5214	efp	567	9068	1411.6	8113	1289.18	1837	332.653	1197	208.933	795	158.442	775	153.197
STM14_5213	yjeK	1029	619	53.0956	651	57.0009	236	23.5484	295	28.3729	214	23.501	312	33.9836
STM14_5212	-	147	0	0	0	0	0	0	0	0	0	0	0	0
STM14_5211	-	135	46	30.0751	27	18.0196	35	26.6195	46	33.7226	77	64.4531	69	57.2857
STM14_5210	yjeJ	858	257	26.438	244	25.6223	104	12.4455	90	10.3813	224	29.5018	145	18.9414
STM14_5209	yjeI	372	5351	1269.62	3964	960.079	1735	478.875	2573	684.532	1665	505.776	1446	435.668
STM14_5208	-	168	1	0.525381	0	0	2	1.22232	1	0.589098	1	0.672633	1	0.667147
STM14_5207	groEL	1647	160457	8599.01	140943	7710.21	171847	10713.1	95497	5738.43	175261	12024.8	139964	9524.75
STM14_5206	groES	474	38199	7113.07	33512	6369.98	27852	6033.14	23103	4823.77	37746	8998.7	38516	9107.38
STM14_5205	yjeH	1242	90	6.39594	87	6.31123	151	12.483	185	14.7417	194	17.6509	343	30.953
STM14_5204	fxsA	477	1131	209.28	921	173.963	899	193.511	2798	580.532	2263	536.109	1998	469.47
STM14_5203	-	123	14	10.0463	14	10.2551	21	17.5299	25	20.1155	26	23.8867	76	69.2531
STM14_5202	aspA	1437	242883	14918.4	211053	13232.8	38891	2778.8	42740	2943.57	38429	3021.97	15391	1200.44
STM14_5201	dcuA	1302	15419	1045.27	17113	1184.22	1942	153.145	2173	165.175	1651	143.292	571	49.1537
STM14_5200	cutA	348	302	76.5969	340	88.027	223	65.7947	284	80.7674	186	60.3978	190	61.1935
STM14_5199	dipZ	1704	779	40.3507	866	45.7893	295	17.7753	434	25.2068	319	21.1548	363	23.8763
STM14_5198	yjdC	576	925	141.743	866	135.46	1233	219.789	1079	185.394	1220	239.345	1670	324.956
STM14_5196	-	237	16	5.95875	36	13.6858	70	30.326	62	25.8905	62	29.5618	56	26.4832
STM14_5195	-	333	100	26.5057	86	23.2686	280	86.3334	185	54.9825	393	133.363	442	148.768
STM14_5194	-	378	37	8.63959	40	9.5342	36	9.77858	61	15.9711	76	22.72	67	19.8662
STM14_5193	phoN	753	532	62.3591	643	76.9364	571	77.8586	494	64.9275	289	43.3701	426	63.4082
STM14_5192	-	492	148	26.5509	98	17.9464	104	21.7037	149	29.9722	179	41.1126	179	40.7773
STM14_5191	-	294	149	44.7324	159	48.7266	138	48.1944	196	65.979	316	121.458	275	104.837
STM14_5190	-	222	0	0	1	0.405848	1	0.462501	1	0.445804	1	0.509019	1	0.504868
STM14_5189	-	126	10	7.00507	20	14.3013	15	12.2232	17	13.3529	50	44.8422	37	32.9126
STM14_5188	-	876	99	9.97503	282	29.0042	40	4.68836	12	1.35573	59	7.61088	49	6.26935
STM14_5187	-	288	0	0	1	0.312841	0	0	0	0	0	0	0	0
STM14_5186	-	216	0	0	0	0	1	0.475348	0	0	3	1.56948	4	2.07557
STM14_5185	-	270	1	0.326903	2	0.667394	5	1.90139	2	0.7331	14	5.85938	5	2.07557
STM14_5184	-	906	52	5.06592	73	7.25957	12	1.35994	25	2.73092	41	5.11379	46	5.69063
STM14_5183	-	114	0	0	0	0	0	0	2	1.73629	5	4.95624	1	0.983164
STM14_5182	-	1401	16	1.00801	12	0.771719	23	1.6856	31	2.18988	27	2.17777	34	2.72002
STM14_5181	-	654	413	55.7385	420	57.8612	106	16.6415	63	9.53366	85	14.6868	58	9.93988
STM14_5180	-	774	502	57.2461	499	58.0866	55	7.29604	55	7.03264	61	8.90586	40	5.79228
STM14_5179	-	627	614	86.4339	565	81.189	46	7.53278	34	5.36671	47	8.47066	50	8.93785
STM14_5178	-	2430	3767	136.827	3311	122.763	145	6.1267	93	3.78768	199	9.2541	143	6.59569
STM14_5177	dcuS	1632	547	29.5836	473	26.113	547	34.4138	669	40.5698	946	65.5025	701	48.1425
STM14_5176	dcuR	720	669	82.0119	522	65.3212	266	37.9328	306	42.0616	350	54.9317	319	49.658
STM14_5175	-	267	1155	381.816	1037	349.932	282	108.443	335	124.174	78	33.0119	64	26.8658
STM14_5174	dcuB	1341	10682	703.084	9748	654.942	407	31.1624	433	31.9563	134	11.2918	92	7.68935
STM14_5173	fumB	1647	20542	1100.86	21119	1155.3	691	43.0774	616	37.0155	401	27.513	306	20.8237
STM14_5172	melB	1431	31	1.91208	19	1.19627	50	3.58753	55	3.80382	107	8.44951	100	7.83233
STM14_5171	melA	1356	137	8.91752	115	7.64107	71	5.37606	59	4.30615	118	9.83353	93	7.68695
STM14_5170	melR	1077	2529	207.26	2513	210.229	957	91.235	3873	355.901	170	17.8369	424	44.1246
STM14_5169	adi	2271	1194	46.4056	2386	94.6606	160	7.23383	714	31.1156	134	6.66768	156	7.69907
STM14_5168	-	129	21	14.3685	6	4.19061	24	19.1023	18	13.8096	35	30.6595	23	19.9834
STM14_5167	adiY	762	766	88.7273	1421	168.018	95	12.8007	211	27.4047	46	6.82166	59	8.67816
STM14_5166	yjdE	1338	1046	69.0015	1457	98.1114	65	4.98795	138	10.2075	33	2.78705	45	3.76953
STM14_5165	yjdB	1644	3575	191.936	5010	274.569	252	15.7385	365	21.9729	113	7.76719	148	10.09
STM14_5164	basR	669	1912	252.258	2678	360.662	429	65.841	378	55.9194	347	58.6125	380	63.6632
STM14_5163	basS	1071	2495	205.62	3185	267.939	485	46.4962	459	42.4151	383	40.4107	468	48.9764
STM14_5162	-	105	216	181.572	229	196.5	683	667.877	599	564.592	466	501.515	523	558.268
STM14_5161	proP	1503	746	43.809	682	40.8829	4113	280.973	2510	165.277	5104	383.742	6716	500.821
STM14_5160	-	96	1	0.919416	1	0.938523	3	3.2086	1	1.03092	4	4.70843	9	10.5076
STM14_5159	phnA	336	1304	342.548	1467	393.375	338	103.286	445	131.074	199	66.9269	309	103.074
STM14_5158	phnB	444	38	7.55412	78	15.8281	530	122.563	176	39.2307	683	173.83	1141	288.027
STM14_5157	phnO	543	132	21.4564	104	17.2564	293	55.403	200	36.4525	458	95.3131	805	166.16
STM14_5156	lpxO	909	270	26.217	215	21.3104	620	70.0314	573	62.3861	864	107.408	1569	193.459
STM14_5155	fdhF	2148	1791	73.5944	2427	101.801	868	41.4907	346	15.9418	510	26.8301	550	28.6985
STM14_5154	-	156	0	0	0	0	0	0	0	0	0	0	0	0
STM14_5153	yjcO	690	393	50.2721	351	45.8326	379	56.3969	316	45.3247	337	55.191	366	59.4515
STM14_5152	-	174	1	0.507264	8	4.14245	9	5.31078	6	3.41271	12	7.79326	10	6.44142
STM14_5151	gltP	1311	709	47.7339	825	56.6979	680	53.2564	474	35.7826	544	46.8903	803	68.6505
STM14_5150	-	273	21	6.78953	25	8.25075	1	0.376099	7	2.53765	8	3.31142	1	0.410552
STM14_5149	-	129	20	13.6843	13	9.07966	48	38.2047	39	29.9207	50	43.7993	80	69.5074
STM14_5148	nrfG	621	293	41.6447	234	33.95	13	2.1494	21	3.34676	17	3.09346	14	2.52678
STM14_5147	nrfE	2223	1385	54.9912	1768	71.657	57	2.6327	57	2.53765	82	4.16832	84	4.23517
STM14_5146	nrfD	957	615	56.7213	827	77.8591	47	5.04256	31	3.20587	44	5.19551	22	2.57657
STM14_5145	nrfC	672	1041	136.73	1116	149.627	72	11.0009	37	5.44916	64	10.7621	53	8.8397
STM14_5144	nrfB	567	938	146.017	932	148.098	63	11.4083	35	6.10916	39	7.77264	36	7.11623
STM14_5143	nrfA	1437	8228	505.383	6110	383.09	166	11.8609	132	9.09105	186	14.6266	189	14.7413
STM14_5142	-	147	30	18.013	18	11.0324	47	32.8281	73	49.1476	51	39.2049	51	38.8851
STM14_5141	acs	1959	221	9.95729	160	7.35871	684	35.8498	2245	113.417	938	54.1073	1216	69.5713
STM14_5140	yjcH	390	1	0.226318	6	1.38613	13	3.4225	51	12.942	23	6.66424	30	8.62159
STM14_5139	actP	1650	37	1.97925	42	2.29341	119	7.40505	135	8.09742	225	15.4094	237	16.0989
STM14_5138	-	690	25	3.19797	37	4.83135	11	1.63685	25	3.58581	37	6.05954	16	2.59897
STM14_5137	-	516	4	0.684216	10	1.74609	3	0.596948	6	1.1508	12	2.62796	13	2.82374
STM14_5136	-	888	242	24.0539	250	25.3655	475	54.9219	494	55.0568	609	77.4982	632	79.7691
STM14_5135	yjcE	1647	1499	80.3325	1167	63.8401	357	22.2556	543	32.6289	359	24.6313	502	34.1618
STM14_5134	-	159	1	0.555119	2	1.13331	2	1.29151	3	1.86733	8	5.68565	4	2.81964
STM14_5133	yjcD	1350	428	27.9829	541	36.106	180	13.69	126	9.23706	327	27.3717	390	32.3789
STM14_5132	-	123	0	0	0	0	0	0	1	0.804622	5	4.59359	1	0.911225
STM14_5131	-	135	2	1.30761	1	0.667394	20	15.2111	12	8.7972	48	40.1786	62	51.4741
STM14_5130	-	669	129	17.0195	111	14.949	748	114.8	462	68.3459	1372	231.748	1660	278.107
STM14_5129	-	129	1	0.684216	1	0.698436	13	10.3471	5	3.83599	24	21.0237	39	33.8849
STM14_5128	soxR	459	80	15.3837	94	18.4515	1245	278.498	1291	278.362	2140	526.852	2498	609.973
STM14_5127	soxS	324	185	50.3976	195	54.2258	3542	1122.45	3324	1015.34	841	293.318	688	237.998
STM14_5126	yjcC	1602	190	10.4683	196	11.0232	122	7.8192	163	10.0698	281	19.8212	258	18.0504
STM14_5125	-	105	2	1.68122	0	0	6	5.86715	4	3.77023	6	6.45727	6	6.40461
STM14_5124	-	138	0	0	0	0	1	0.744023	1	0.717163	10	8.18857	1	0.812179
STM14_5123	yjcB	282	13	4.0689	11	3.51447	1129	411.065	222	77.9113	2382	954.509	1985	788.937
STM14_5122	-	2067	94	4.01394	184	8.02035	43	2.13596	59	2.82493	118	6.45102	150	8.13358
STM14_5121	-	16680	3737	19.7747	3764	20.3315	2993	18.4237	4209	24.9735	6522	44.1847	7966	53.5273
STM14_5120	-	1278	17	1.17409	41	2.89047	33	2.65124	38	2.94272	78	6.89685	72	6.3144
STM14_5119	-	1320	4	0.267466	18	1.22861	21	1.63347	46	3.4489	57	4.87964	54	4.58512
STM14_5118	-	1389	5	0.317725	17	1.10271	4	0.295681	10	0.712516	27	2.19659	28	2.25937
STM14_5117	-	633	0	0	8	1.13868	11	1.78424	11	1.71983	8	1.42815	13	2.30181
STM14_5116	-	156	3	1.69738	1	0.577553	4	2.6327	0	0	0	0	0	0
STM14_5115	-	192	1	0.459708	3	1.40778	4	2.13906	7	3.60823	7	4.11987	10	5.83753
STM14_5114	ssb	654	4274	576.82	4757	655.347	8209	1288.78	6672	1009.66	7170	1238.88	5620	963.14
STM14_5113	-	117	1	0.754393	1	0.77007	4	3.51026	5	4.22942	9	8.69248	11	10.5375
STM14_5112	uvrA	2826	2928	91.4497	2925	93.2545	12153	441.547	7939	278.029	7256	290.143	6261	248.315
STM14_5111	-	456	3	0.580684	4	0.790335	29	6.52978	29	6.29405	29	7.18655	22	5.4074
STM14_5110	-	339	1	0.260366	7	1.86043	14	4.24027	19	5.5469	10	3.3334	13	4.29808
STM14_5109	yjbR	357	443	109.526	427	107.765	385	110.728	497	137.78	561	177.575	496	155.72
STM14_5108	yjbQ	417	733	155.15	619	133.743	446	109.816	722	171.355	523	141.727	637	171.212
STM14_5107	aphA	714	3505	433.284	3082	388.911	554	79.6667	674	93.424	513	81.1907	582	91.3599
STM14_5106	tyrB	1356	2183	142.095	2080	138.204	299	22.64	533	38.9013	312	26.0005	332	27.4416
STM14_5105	alr	1080	832	67.9959	995	83.0071	185	17.5879	235	21.5348	174	18.2059	202	20.9632
STM14_5104	dnaB	1416	1489	92.8143	1653	105.178	313	22.6958	375	26.2099	277	22.1057	307	24.3
STM14_5103	qor	984	2120	190.162	1731	158.496	1186	123.753	1112	111.842	1019	117.022	1254	142.835
STM14_5102	pspG	243	8	2.90581	5	1.85387	4	1.69013	2	0.814555	6	2.79018	8	3.6899
STM14_5101	-	168	0	0	0	0	0	0	0	0	0	0	0	0
STM14_5100	yjbN	999	767	67.7662	822	74.1348	714	73.3834	689	68.2575	743	84.0447	706	79.2082
STM14_5099	-	1311	273	18.3799	267	18.3495	421	32.9719	299	22.5718	648	55.8547	709	60.6142
STM14_5098	zur	516	1008	172.423	903	157.672	843	167.742	1363	261.423	895	196.002	883	191.797
STM14_5097	yjbJ	213	138	57.1851	149	63.0264	4137	1994.21	1398	649.568	2173	1152.84	2117	1113.97
STM14_5096	-	114	0	0	0	0	0	0	0	0	0	0	0	0
STM14_5095	dinF	1326	197	13.1131	244	16.5792	1656	128.228	2093	156.215	2673	227.794	2817	238.108
STM14_5094	lexA	609	2643	383.057	2815	416.464	15361	2589.81	19091	3102.47	12325	2286.95	11602	2135.24
STM14_5093	dgkA	369	369	88.2639	372	90.8307	187	52.0332	135	36.208	194	59.4104	162	49.2061
STM14_5092	plsB	2421	9542	347.879	9525	354.476	2279	96.6529	3363	137.477	1721	80.3292	2086	96.5718
STM14_5091	ubiA	873	473	47.8223	423	43.6558	2458	289.09	3490	395.647	2842	367.872	3022	387.981
STM14_5090	ubiC	498	1731	306.797	1332	240.986	3674	757.487	4610	916.154	3110	705.697	3508	789.516
STM14_5089	malM	918	12008	1154.55	16254	1595.27	706	78.9637	517	55.7371	1979	243.607	753	91.9355
STM14_5088	-	165	1	0.534933	1	0.54605	0	0	0	0	2	1.36972	1	0.679277
STM14_5087	lamB	1359	47890	3110.35	58173	3856.72	5672	428.531	1744	127.006	8130	676.018	2899	239.089
STM14_5086	malK	1110	10962	871.666	15167	1231.1	231	21.3675	227	20.2395	243	24.7383	162	16.3577
STM14_5085	malE	1428	26489	1637.27	33603	2120.15	3754	269.918	1840	127.522	5502	435.391	2287	179.502
STM14_5084	-	141	0	0	5	3.19497	21	15.292	16	11.2305	29	23.2416	28	22.2572
STM14_5083	-	177	0	0	0	0	0	0	0	0	0	0	0	0
STM14_5082	malF	1545	3474	198.465	4765	277.876	77	5.11714	95	6.08544	122	8.92316	81	5.87607
STM14_5081	malG	891	3069	304.02	4351	439.974	223	25.6976	265	29.4351	672	85.2273	267	33.5865
STM14_5080	yjbA	411	149	31.9984	83	18.195	160	39.9708	207	49.8454	117	32.1685	185	50.4499
STM14_5079	yjbH	2097	251	10.5647	194	8.33526	319	15.6192	361	17.0375	372	20.0462	412	22.0206
STM14_5078	yjbG	738	14	1.67438	11	1.34293	25	3.47815	12	1.60924	6	0.918718	14	2.12619
STM14_5077	yjbF	669	20	2.63868	18	2.42417	24	3.68341	23	3.4025	19	3.20933	14	2.34548
STM14_5076	yjbE	243	115	41.771	71	26.325	197	83.2387	141	57.4261	226	105.097	120	55.3485
STM14_5075	pgi	1650	18005	963.147	17752	969.347	16204	1008.33	12844	770.394	7494	513.236	11146	757.122
STM14_5074	lysC	1350	2043	133.573	1281	85.4932	278	21.1435	478	35.0422	238	19.9219	230	19.0952
STM14_5073	-	348	22	5.5799	17	4.40135	681	200.925	251	71.3824	1620	526.045	933	300.492
STM14_5072	-	141	1	0.625985	0	0	7	5.09735	1	0.701904	30	24.043	12	9.53878
STM14_5071	-	288	0	0	2	0.625682	0	0	1	0.34364	3	1.17711	2	0.778338
STM14_5070	-	606	1	0.14565	2	0.297354	1	0.169431	0	0	4	0.74589	0	0
STM14_5069	-	315	0	0	3	0.858078	0	0	1	0.314186	7	2.51116	2	0.711623
STM14_5068	-	456	2	0.387122	3	0.592751	7	1.57615	8	1.73629	5	1.23906	2	0.491582
STM14_5067	-	198	0	0	0	0	0	0	0	0	0	0	0	0
STM14_5066	-	1428	53	3.2759	70	4.41658	109	7.83725	82	5.68306	221	17.4884	189	14.8342
STM14_5065	-	525	65	10.9279	53	9.09563	69	13.4944	77	14.5154	114	24.5376	108	23.0566
STM14_5063	-	129	48	32.8424	37	25.8421	26	20.6942	25	19.1799	48	42.0474	57	49.524
STM14_5062	-	2355	115	4.31013	109	4.17015	67	2.92112	100	4.20248	236	11.3242	253	12.0409
STM14_5061	-	954	74	6.84647	89	8.40539	60	6.45755	79	8.1955	147	17.4123	186	21.8522
STM14_5060	-	210	0	0	0	0	0	0	0	0	0	0	1	0.533717
STM14_5059	-	1044	72	6.08717	75	6.47257	81	7.96617	90	8.53176	153	16.5607	217	23.2965
STM14_5058	-	723	209	25.5147	157	19.5649	171	24.2842	157	21.4911	208	32.5096	204	31.6244
STM14_5057	-	126	0	0	0	0	0	0	0	0	0	0	0	0
STM14_5056	-	363	7	1.70206	15	3.72307	18	5.09133	21	5.72545	22	6.84862	23	7.10153
STM14_5055	-	930	181	17.1782	223	21.6042	56	6.18259	49	5.21447	165	20.0488	125	15.0646
STM14_5054	-	1548	496	28.2809	657	38.2393	71	4.70926	122	7.79984	296	21.6077	312	22.5899
STM14_5053	-	123	0	0	1	0.732506	1	0.834757	3	2.41386	5	4.59359	0	0
STM14_5052	-	360	4	0.98071	2	0.500546	2	0.570417	0	0	3	0.941686	2	0.62267
STM14_5051	-	1116	11	0.869985	13	1.04953	32	2.94409	33	2.92649	33	3.34146	23	2.30991
STM14_5050	-	633	7	0.976062	6	0.854011	6	0.973224	12	1.87618	10	1.78519	12	2.12475
STM14_5049	-	1746	23	1.1627	23	1.18686	44	2.58746	41	2.324	62	4.01268	57	3.65899
STM14_5048	-	606	20	2.913	16	2.37883	17	2.88033	17	2.77634	19	3.54298	30	5.54855
STM14_5047	-	456	7	1.35493	3	0.592751	8	1.80132	10	2.17036	11	2.72593	7	1.72054
STM14_5046	-	291	2	0.606625	7	2.16731	11	3.88119	5	1.70049	10	3.88324	12	4.62188
STM14_5045	-	729	184	22.2779	583	72.0538	30	4.22531	26	3.52974	18	2.79018	29	4.45863
STM14_5044	-	156	4	2.26318	0	0	11	7.23991	5	3.17207	20	14.4875	18	12.9324
STM14_5042	-	174	0	0	1	0.517806	3	1.77026	0	0	0	0	1	0.644142
STM14_5041	yjbD	273	479	154.866	394	130.032	368	138.405	478	173.285	401	165.985	371	152.315
STM14_5040	yjbC	870	1649	167.296	1821	188.585	279	32.9268	296	33.672	278	36.1088	261	33.6242
STM14_5039	-	540	343	56.0639	685	114.291	109	20.7252	106	19.4271	89	18.6244	104	21.5859
STM14_5038	-	102	0	0	1	0.883316	12	12.0794	3	2.91084	4	4.43146	7	7.69181
STM14_5037	pepE	690	3183	407.165	2910	379.979	661	98.3598	523	75.0152	538	88.109	162	26.3146
STM14_5036	yjbB	1632	976	52.7853	853	47.0918	1356	85.3109	1222	74.1051	1099	76.0965	1334	91.615
STM14_5035	metH	3789	3600	83.8612	3215	76.4491	773	20.9469	833	21.7579	713	21.2643	927	27.4212
STM14_5034	iclR	825	925	98.9626	628	68.5838	108	13.4411	149	17.8743	96	13.1494	90	12.227
STM14_5033	-	408	93	20.119	65	14.3539	45	11.3245	45	10.9156	59	16.341	62	17.0319
STM14_5032	aceK	1752	49	2.46857	29	1.49135	55	3.22325	56	3.16338	109	7.03039	117	7.48484
STM14_5031	-	123	0	0	0	0	0	0	0	0	0	0	0	0
STM14_5030	aceA	1305	90	6.08717	77	5.31614	84	6.60897	143	10.8448	144	12.4692	176	15.1159
STM14_5029	aceB	1602	73	4.02201	75	4.21808	105	6.72964	127	7.84581	169	11.921	174	12.1736
STM14_5028	metA	930	140	13.287	85	8.23478	123	13.5796	93	9.89685	99	12.0293	145	17.4749
STM14_5027	yjaB	438	1514	305.095	1188	244.376	3009	705.364	3114	703.625	3391	874.865	3513	898.948
STM14_5026	-	231	0	0	1	0.390035	0	0	0	0	0	0	1	0.485198
STM14_5025	-	132	43	28.7526	35	23.8897	126	98.0081	109	81.724	103	88.176	107	90.8533
STM14_5020	-	141	21	13.1457	36	23.0038	19	13.8357	28	19.6533	41	32.8588	37	29.4112
STM14_5019	-	123	25	17.9398	18	13.1851	35	29.2165	55	44.2542	36	33.0738	61	55.5847
STM14_5018	-	123	0	0	0	0	0	0	2	1.60924	0	0	1	0.911225
STM14_5017	purH	1590	879	48.795	1093	61.9354	256	16.5313	485	30.1885	376	26.7225	485	34.1881
STM14_5016	purD	1290	1164	79.6428	1270	88.7013	363	28.8923	523	40.1244	493	43.1861	680	59.0813
STM14_5015	hydG	1326	1881	125.207	1797	122.101	771	59.7002	1469	109.642	987	84.1125	1234	104.304
STM14_5014	hydH	1482	1579	94.041	1505	91.4965	424	29.3753	843	56.2958	423	32.2537	587	44.3936
STM14_5013	zraP	456	327	63.2945	386	76.2673	643	144.781	260	56.4294	1367	338.759	1540	378.518
STM14_5012	yjaH	693	1151	146.597	1005	130.662	191	28.2986	254	36.2742	208	33.917	196	31.6996
STM14_5011	hupA	273	46845	15145.5	36801	12145.4	26318	9898.18	26247	9515.11	28072	11619.8	22298	9154.49
STM14_5010	yjaG	591	1613	240.896	1439	219.376	877	152.362	1132	189.564	784	149.905	1048	198.749
STM14_5009	nfi	672	478	62.783	523	70.1211	573	87.5489	722	106.332	600	100.895	767	127.925
STM14_5008	hemE	1065	3021	250.371	3046	257.689	1990	191.853	3213	298.578	2388	253.38	2551	268.467
STM14_5007	nudC	774	526	59.983	448	52.1499	314	41.6537	398	50.8908	432	63.071	533	77.1822
STM14_5006	rsd	489	535	96.5669	315	58.0387	657	137.95	1426	288.607	724	167.308	823	188.635
STM14_5005	thiC	1896	374	17.4107	378	17.9626	735	39.8029	2017	105.284	1146	68.302	1413	83.5285
STM14_5004	thiE	636	33	4.57973	39	5.52489	69	11.1393	105	16.3391	86	15.2802	109	19.2088
STM14_5003	thiF	759	31	3.60498	38	4.51084	58	7.84606	99	12.9089	114	16.9727	129	19.0493
STM14_5002	-	201	0	0	0	0	0	0	0	0	0	0	0	0
STM14_5001	thiG	771	51	5.83847	39	4.5575	111	14.782	198	25.416	184	26.9681	243	35.325
STM14_5000	thiH	1134	93	7.23858	74	5.87942	159	14.3962	291	25.3967	302	30.0941	371	36.6684
STM14_4999	-	189	5	2.33502	6	2.86026	10	5.43255	20	10.4729	36	21.5242	12	7.11623
STM14_4997	-	210	8	3.36244	9	3.86135	5	2.44465	9	4.24151	16	8.6097	8	4.26974
STM14_4996	-	1011	141	12.3098	309	27.5374	219	22.2412	300	29.3675	482	53.8745	548	60.7519
STM14_4995	-	204	0	0	0	0	4	2.01324	3	1.45542	1	0.553933	1	0.549415
STM14_4994	-	138	0	0	0	0	0	0	0	0	2	1.63771	2	1.62436
STM14_4993	-	345	2	0.511675	4	1.04462	5	1.48805	6	1.72119	3	0.982628	10	3.24872
STM14_4992	-	324	11	2.99661	27	7.50818	22	6.97177	10	3.05458	9	3.13895	11	3.80521
STM14_4991	rpoC	4224	38945	813.788	43980	938.096	27528	669.138	45373	1063.09	19369	518.168	21581	572.636
STM14_4990	rpoB	4029	50152	1098.69	57136	1277.7	17781	453.131	18834	462.639	11888	333.425	13494	375.383
STM14_4989	rplL	366	13242	3193.42	14036	3455.24	6170	1730.89	8765	2370.11	6793	2097.33	9758	2988.21
STM14_4988	rplJ	498	31739	5625.32	32020	5793.06	13565	2796.76	18554	3687.27	11797	2676.88	17330	3900.32
STM14_4987	rplA	705	18257	2285.72	22583	2886.08	5591	814.265	10279	1442.97	3741	599.633	7117	1131.46
STM14_4986	rplK	429	7639	1571.67	9271	1947.09	2433	582.304	2919	673.401	1173	308.978	1517	396.332
STM14_4985	nusG	546	2023	327.029	2596	428.379	845	158.902	781	141.565	584	120.867	572	117.418
STM14_4984	secE	384	1014	233.072	1359	318.863	527	140.911	505	130.154	439	129.187	494	144.187
STM14_4983	-	129	1	0.684216	3	2.09531	0	0	2	1.53439	0	0	0	0
STM14_4982	-	1185	53253	3966.51	51964	3950.94	14396	1247.35	16858	1407.94	6166	587.993	6138	580.55
STM14_4977	-	174	0	0	0	0	0	0	0	0	0	0	0	0
STM14_4975	coaA	951	1304	121.026	1564	148.174	117	12.632	108	11.2393	55	6.53536	88	10.3713
STM14_4974	birA	963	1146	105.037	1000	93.5599	1023	109.072	938	96.3992	1032	121.099	1066	124.069
STM14_4973	murB	1029	703	60.3008	633	55.4248	833	83.118	793	76.2702	860	94.4431	931	101.406
STM14_4970	-	117	0	0	0	0	0	0	0	0	0	0	0	0
STM14_4966	murI	852	869	90.0251	801	84.705	1585	191.009	1448	168.2	1419	188.204	1406	184.959
STM14_4965	btuB	1845	8589	410.894	8535	416.796	469	26.1001	535	28.6982	488	29.8889	591	35.9023
STM14_4964	trmA	1101	412	33.0288	732	59.9018	212	19.7703	185	16.6296	193	19.8088	213	21.6832
STM14_4963	yijD	360	850	208.401	460	115.125	354	100.964	498	136.906	225	70.6264	301	93.7119
STM14_4962	yijC	636	2393	332.1	1750	247.912	1076	173.708	1205	187.511	658	116.911	921	162.306
STM14_4961	-	189	3	1.40101	0	0	5	2.71627	3	1.57093	4	2.39158	3	1.77906
STM14_4960	udhA	1401	2672	168.338	2019	129.842	13670	1001.83	20776	1467.64	14464	1166.64	14821	1185.69
STM14_4959	oxyR	918	6815	655.249	6169	605.464	1578	176.494	2420	260.897	2969	365.472	1590	194.127
STM14_4958	argH	1377	789	50.5739	910	59.542	171	12.7505	177	12.7214	164	13.4585	232	18.8836
STM14_4957	argB	774	323	36.8337	358	41.6733	100	13.2655	119	15.2161	114	16.6437	96	13.9015
STM14_4956	argC	1005	236	20.7267	139	12.4613	54	5.51687	88	8.6659	64	7.19616	93	10.3716
STM14_4955	argE	1152	2855	218.744	2193	171.515	1600	142.604	1668	143.298	1653	162.146	1512	147.106
STM14_4954	ppc	2652	15446	514.074	14651	497.748	2724	105.463	3654	136.362	2076	88.4588	2672	112.926
STM14_4953	-	108	3	2.45178	10	8.34243	16	15.2111	25	22.9094	64	66.9643	66	68.4937
STM14_4952	yijP	1734	6278	319.562	7732	401.753	502	29.7249	714	40.7517	542	35.3214	710	45.8923
STM14_4951	-	117	0	0	1	0.77007	2	1.75513	0	0	4	3.86333	1	0.957954
STM14_4950	-	141	0	0	0	0	4	2.91277	5	3.50952	18	14.4258	32	25.4367
STM14_4949	yijO	852	349	36.1551	345	36.4834	98	11.81	116	13.4746	117	15.5179	140	18.417
STM14_4948	frwD	354	61	15.2093	58	14.7619	130	37.7056	118	32.9895	292	93.2109	343	108.598
STM14_4947	pflC	879	260	26.1076	292	29.9302	479	55.9515	389	43.7983	764	98.2181	1060	135.16
STM14_4946	pflD	2298	817	31.3802	905	35.4825	440	19.6593	592	25.4958	637	31.324	814	39.7013
STM14_4945	frwB	321	152	41.7948	173	48.5576	51	16.3129	103	31.7562	80	28.1626	66	23.0446
STM14_4944	frwC	1080	259	21.167	278	23.1919	66	6.27459	211	19.3355	129	13.4975	104	10.793
STM14_4943	-	156	0	0	0	0	0	0	1	0.634413	0	0	0	0
STM14_4941	ptsA	2502	1223	43.1442	1201	43.2486	784	32.1732	1416	56.0109	1551	70.0506	1803	80.768
STM14_4940	talC	663	920	122.478	1071	145.543	381	59.0033	695	103.745	764	130.217	941	159.077
STM14_4939	-	1104	4201	335.867	3588	292.819	1839	171.032	1918	171.94	3389	346.888	2232	226.598
STM14_4938	-	162	5	2.7242	15	8.34243	1356	859.429	1285	785.028	2292	1598.77	2602	1800.21
STM14_4937	yijF	624	81	11.4573	62	8.95206	55	9.04989	85	13.4813	131	23.7232	141	25.3259
STM14_4936	katG	2181	20929	846.986	22095	912.755	549271	25858.1	453269	20568.2	318489	16501.6	329303	16922.7
STM14_4935	metF	891	125	12.3827	133	13.449	207	23.8538	96	10.6633	136	17.2484	196	24.6552
STM14_4934	-	120	6	4.4132	6	4.50491	40	34.225	29	23.9174	50	47.0843	36	33.6242
STM14_4933	-	1557	136	7.70963	95	5.49732	179	11.804	183	11.6321	196	14.2251	236	16.9885
STM14_4932	-	1125	329	25.8123	282	22.5846	138	12.5948	264	23.2246	124	12.4554	129	12.8519
STM14_4931	-	999	16	1.41364	17	1.5332	11	1.13056	13	1.28788	17	1.92296	13	1.45851
STM14_4930	-	858	8	0.822974	13	1.36512	10	1.19668	20	2.30696	34	4.47795	43	5.6171
STM14_4929	metL	2433	1222	44.3315	1351	50.0299	529	22.3243	393	15.9863	600	27.8674	628	28.93
STM14_4928	metB	1302	356	24.1336	388	26.8495	274	21.6075	210	15.9627	300	26.0374	348	29.957
STM14_4927	metJ	318	817	226.766	781	221.279	998	322.232	693	215.677	1335	474.396	1588	559.698
STM14_4926	-	1791	233	11.4827	221	11.1176	198	11.351	255	14.091	288	18.1712	316	19.7753
STM14_4925	-	663	92	12.2478	81	11.0075	52	8.05295	83	12.3897	84	14.317	84	14.2003
STM14_4924	rpmE	213	2042	846.173	2094	885.754	1227	591.467	2717	1262.43	5951	3157.17	6352	3342.42
STM14_4923	priA	2199	899	36.0843	1206	49.4127	531	24.7933	675	30.3791	737	37.873	887	45.2094
STM14_4922	cytR	1191	3640	269.757	3067	232.016	388	33.4492	845	70.2169	458	43.4551	526	49.4999
STM14_4921	ftsN	975	2376	215.092	2384	220.302	1077	113.417	1159	117.646	1129	130.851	1223	140.589
STM14_4920	hslV	531	3551	590.255	3467	588.268	1662	321.367	3562	663.89	3101	659.925	3346	706.256
STM14_4919	hslU	1332	18782	1244.57	18840	1274.36	9493	731.753	12275	912.04	12165	1032.04	14130	1188.96
STM14_4918	-	930	403	38.2477	534	51.7338	246	27.1592	313	33.3087	326	39.6115	392	47.2426
STM14_4917	menG	486	6122	1111.83	4943	916.369	4049	855.415	3781	769.958	3821	888.44	3896	898.49
STM14_4916	-	141	7	4.3819	7	4.47296	18	13.1075	23	16.1438	13	10.4186	27	21.4623
STM14_4915	yiiU	240	5029	1849.5	3480	1306.42	4345	1858.85	5101	2103.49	3328	1566.96	3723	1738.65
STM14_4914	-	120	94	69.1401	75	56.3114	54	46.2038	46	37.9379	41	38.6091	86	80.3245
STM14_4913	glpF	846	8628	900.167	5954	634.095	1770	214.817	3759	439.743	1375	183.662	1198	158.715
STM14_4912	glpK	1509	50039	2926.86	32766	1956.37	9346	635.919	13231	867.761	15647	1171.73	8527	633.341
STM14_4911	glpX	1101	2528	202.662	2698	220.786	339	31.6139	771	69.3049	469	48.1363	450	45.8095
STM14_4910	fpr	747	898	106.106	842	101.556	11466	1576	12436	1647.62	3759	568.642	3888	583.36
STM14_4909	-	168	9	4.72842	10	5.36299	140	85.5626	247	145.507	88	59.1917	70	46.7003
STM14_4908	yiiR	429	463	95.2592	401	84.2177	350	83.7676	394	90.8941	648	170.689	825	215.54
STM14_4907	yiiQ	597	392	57.9555	388	58.5563	180	30.9573	318	52.7169	136	25.7426	174	32.6667
STM14_4906	tpiA	768	51246	5889.55	54282	6368.11	12699	1697.75	9276	1195.35	8696	1279.52	8075	1178.45
STM14_4905	-	765	321	37.0362	307	36.1571	150	20.1324	189	24.451	261	38.5537	225	32.9649
STM14_4904	yneC	294	64	19.2139	73	22.3713	24	8.38164	63	21.2075	49	18.8337	42	16.0115
STM14_4903	yneB	876	879	88.5662	888	91.3324	461	54.0334	346	39.0903	482	62.177	320	40.9427
STM14_4902	yneA	1023	200	17.2559	260	22.8989	94	9.43447	120	11.6092	153	16.9006	123	13.476
STM14_4901	ydeZ	1002	26	2.29028	36	3.23706	18	1.84446	22	2.17296	26	2.93219	23	2.57271
STM14_4900	ydeY	1044	39	3.29722	38	3.27944	22	2.16365	24	2.27514	35	3.78839	43	4.61635
STM14_4899	ego	1536	56	3.21796	47	2.75691	16	1.06953	23	1.48195	17	1.25068	8	0.583753
STM14_4898	-	135	12	7.84568	20	13.3479	9	6.84501	6	4.3986	11	9.20759	10	8.30227
STM14_4897	ydeW	960	368	33.8345	629	59.0331	73	7.80759	209	21.5463	104	12.2419	127	14.8273
STM14_4896	ydeV	1593	193	10.6936	217	12.2733	85	5.47858	115	7.14462	137	9.71834	146	10.2723
STM14_4895	-	351	40	10.0586	58	14.888	35	10.2383	48	13.5341	73	23.5019	58	18.5205
STM14_4894	-	132	0	0	3	2.04769	4	3.11137	0	0	3	2.56823	5	4.24548
STM14_4893	-	165	0	0	0	0	0	0	0	0	0	0	0	0
STM14_4892	-	723	273	33.3279	236	29.4096	134	19.0297	106	14.5099	68	10.6282	109	16.8974
STM14_4891	-	1041	361	30.6083	261	22.5895	132	13.0193	312	29.662	265	28.7662	195	20.9949
STM14_4890	-	960	97	8.91833	89	8.35285	27	2.88774	73	7.52573	64	7.53348	53	6.18779
STM14_4889	-	1335	76	5.02476	69	4.65676	16	1.23056	57	4.22562	26	2.20079	16	1.34329
STM14_4888	ushB	891	1019	100.944	993	100.412	382	44.0201	882	97.9688	336	42.6136	302	37.9892
STM14_4887	sbp	990	57	5.08186	76	6.91663	331	34.3288	9731	972.79	413	47.1413	458	51.8515
STM14_4886	-	105	18	15.131	13	11.155	21	20.535	16	15.0809	21	22.6005	12	12.8092
STM14_4885	pfkA	963	2123	194.584	2857	267.301	2212	235.844	2560	263.094	2837	332.905	2937	341.829
STM14_4884	fieF	903	723	70.6698	658	65.6529	674	76.6368	654	71.6782	653	81.717	715	88.746
STM14_4883	cpxP	501	2119	373.316	1325	238.284	7516	1540.33	3558	702.854	4047	912.815	3037	679.419
STM14_4882	cpxR	699	3719	469.604	3471	447.397	964	141.601	1288	182.362	979	158.268	1137	182.311
STM14_4881	cpxA	1374	1554	99.8269	1769	116	365	27.2754	381	27.4432	422	34.7067	485	39.5627
STM14_4880	-	396	554	123.48	526	119.676	232	60.1531	186	46.4852	189	53.9329	119	33.6808
STM14_4879	yiiM	690	849	108.603	889	116.083	395	58.7778	511	73.294	289	47.3299	262	42.5582
STM14_4878	sodA	621	6254	888.893	4839	702.069	193258	31953	127658	20344.8	130218	23695.5	103928	18757.4
STM14_4877	-	984	3	0.269097	4	0.366253	21	2.19124	38	3.82195	35	4.01939	36	4.10051
STM14_4876	-	516	2	0.342108	1	0.174609	1	0.198983	7	1.3426	6	1.31398	4	0.868842
STM14_4875	-	1308	32	2.15936	28	1.92871	48	3.76789	39	2.95089	43	3.71491	76	6.51233
STM14_4874	-	684	2	0.258082	1	0.131723	5	0.750549	10	1.44691	27	4.46062	27	4.42424
STM14_4873	-	126	0	0	0	0	0	0	0	0	0	0	0	0
STM14_4872	-	132	0	0	0	0	0	0	0	0	1	0.856078	2	1.69819
STM14_4871	rhaT	1035	13	1.10863	13	1.13167	18	1.78565	15	1.43433	34	3.71215	22	2.38239
STM14_4870	rhaR	849	255	26.5104	198	21.0123	41	4.9584	109	12.7062	93	12.3783	84	11.0893
STM14_4869	rhaS	837	114	12.0216	82	8.82682	54	6.6242	75	8.86814	58	7.8305	104	13.9264
STM14_4868	-	135	0	0	0	0	17	12.9295	15	10.9965	37	30.971	48	39.8509
STM14_4867	-	150	18	10.5917	10	6.00655	24	16.428	18	11.8762	23	17.327	16	11.9553
STM14_4866	rhaB	1470	22	1.32096	18	1.10324	44	3.07327	47	3.1643	201	15.4513	186	14.1816
STM14_4865	rhaA	1260	74	5.18375	62	4.4334	41	3.34102	37	2.90622	111	9.95496	94	8.36157
STM14_4864	rhaD	828	43	4.58375	66	7.18174	45	5.58017	32	3.82487	62	8.46152	71	9.61078
STM14_4863	-	1254	1217	85.6596	939	67.4659	287	23.499	627	49.4842	318	28.6561	210	18.7695
STM14_4862	yiiL	315	82	22.9766	20	5.72052	70	22.8167	45	14.1384	49	17.5781	52	18.5022
STM14_4861	-	567	543	84.5279	634	100.745	1364	247	1785	311.567	2068	412.149	2330	460.578
STM14_4860	-	660	87	11.6348	98	13.3782	191	29.7136	295	44.2359	152	26.0248	176	29.8882
STM14_4859	-	324	19	5.17597	15	4.17121	77	24.4012	115	35.1277	60	20.9263	62	21.4475
STM14_4858	-	129	0	0	0	0	0	0	0	0	1	0.875987	0	0
STM14_4857	yiiG	1059	9	0.750118	4	0.340314	11	1.0665	15	1.40182	31	3.3079	34	3.59844
STM14_4856	-	135	0	0	0	0	2	1.52111	0	0	2	1.67411	6	4.98136
STM14_4855	-	1032	13	1.11185	20	1.74609	133	13.2324	130	12.467	360	39.4194	275	29.8665
STM14_4854	-	156	6	3.39477	1	0.577553	5	3.29087	7	4.44089	10	7.24374	17	12.2139
STM14_4853	fdhD	837	420	44.2901	354	38.106	490	60.1085	536	63.3777	308	41.5827	484	64.8113
STM14_4852	fdoG	3051	23017	665.87	18067	533.531	50965	1715.12	86869	2817.86	48782	1806.78	54908	2017.08
STM14_4851	fdoH	903	2280	222.859	1721	171.715	6123	696.212	9029	989.575	6012	752.347	6493	805.913
STM14_4850	fdoI	636	641	88.9578	601	85.14	1417	228.759	2157	335.652	1290	229.203	1369	241.255
STM14_4849	fdhE	930	1569	148.91	1637	158.592	1441	159.091	2549	271.259	1595	193.805	1652	199.094
STM14_4848	-	291	154	46.7101	101	31.2712	199	70.2143	157	53.3954	469	182.124	439	169.084
STM14_4847	-	312	79	22.3489	76	21.947	92	30.276	127	40.2852	254	91.9954	255	91.6044
STM14_4846	-	930	369	35.0208	279	27.0295	1200	132.484	1163	123.764	908	110.329	952	114.732
STM14_4845	-	312	50	14.1449	44	12.7062	94	30.9342	70	22.2045	105	38.0296	117	42.0303
STM14_4844	-	429	127	26.1294	127	26.6724	167	39.9691	164	37.8341	170	44.7795	160	41.8016
STM14_4843	yiiD	990	1298	115.724	1427	129.869	593	61.5014	810	80.9742	1292	147.474	1482	167.781
STM14_4842	yihZ	438	155	31.235	171	35.1753	79	18.519	97	21.9177	165	42.5693	168	42.9898
STM14_4841	rbn	873	466	47.1145	431	44.4815	353	41.517	567	64.2785	853	110.413	938	120.426
STM14_4840	yihX	600	1299	191.091	1052	157.972	1044	178.655	1928	318.019	1932	363.867	1971	368.185
STM14_4839	yihW	804	1300	142.715	1113	124.725	1613	205.989	2192	269.824	4339	609.847	3961	552.179
STM14_4838	yihV	903	75	7.33089	97	9.67832	58	6.59486	100	10.96	97	12.1387	104	12.9085
STM14_4837	-	120	0	0	0	0	0	0	0	0	0	0	0	0
STM14_4836	yihU	897	22	2.16478	7	0.703107	11	1.25912	23	2.53765	6	0.755868	17	2.12416
STM14_4835	yihT	879	25	2.51035	46	4.71504	8	0.934472	25	2.8148	13	1.67125	24	3.06022
STM14_4834	yihS	1242	81	5.75634	102	7.39937	46	3.80278	62	4.94045	48	4.36724	65	5.86574
STM14_4833	yihR	852	31	3.21148	29	3.06672	10	1.20511	32	3.71713	31	4.11158	43	5.65665
STM14_4832	yihQ	2037	180	7.79946	160	7.07693	105	5.29253	149	7.23922	220	12.2045	189	10.3992
STM14_4831	yihP	1383	122	7.78612	72	4.69058	118	8.76042	113	8.08636	150	12.2562	181	14.6685
STM14_4830	yihO	1422	70	4.34492	36	2.28097	21	1.5163	29	2.01834	89	7.07258	70	5.51733
STM14_4829	yshA	693	7	0.891555	12	1.56014	14	2.07424	32	4.56997	140	22.8287	153	24.7451
STM14_4828	-	849	107	11.124	104	11.0368	50	6.04683	40	4.66283	79	10.5149	67	8.845
STM14_4827	-	1026	11	0.946299	16	1.40504	3	0.30022	15	1.44691	25	2.75347	7	0.764683
STM14_4826	-	864	12	1.22589	16	1.66849	15	1.78255	22	2.52003	43	5.62396	29	3.76197
STM14_4825	-	1242	27	1.91878	25	1.81357	3	0.248008	12	0.956217	21	1.91067	14	1.26339
STM14_4824	-	879	4	0.401656	13	1.33251	7	0.817663	11	1.23851	28	3.59962	14	1.78513
STM14_4823	-	735	50	6.00435	37	4.53556	128	17.8808	108	14.5423	290	44.5859	238	36.2928
STM14_4822	typA	1824	9116	441.126	10629	525.029	1957	110.162	2242	121.649	1269	78.6184	2434	149.564
STM14_4821	-	420	28	5.88426	5	1.0726	24	5.86715	28	6.5979	20	5.38106	34	9.0732
STM14_4820	glnA	1410	11332	709.367	14758	943.028	877	63.8625	1904	133.643	605	48.4868	1974	156.913
STM14_4819	-	180	16	7.84568	16	8.00873	1	0.570417	1	0.549825	4	2.51116	4	2.49068
STM14_4818	glnL	1050	430	36.1462	586	50.2834	89	8.70294	200	18.8511	211	22.7081	286	30.5286
STM14_4817	glnG	1410	1154	72.2387	1346	86.0086	379	27.5985	741	52.0111	634	50.8109	862	68.5202
STM14_4816	-	126	132	92.467	136	97.2488	233	189.867	296	232.497	387	347.078	447	397.62
STM14_4815	hemN	1374	2681	172.224	2479	162.557	885	66.1335	1233	88.8123	971	79.8582	1220	99.5185
STM14_4814	yihI	516	922	157.712	1061	185.26	531	105.66	470	90.1457	501	109.717	790	171.596
STM14_4813	-	225	1528	599.41	2189	876.555	1908	870.685	2474	1088.21	1025	514.788	747	372.108
STM14_4812	yihA	633	2266	315.965	1913	272.287	1430	231.952	1352	211.383	1385	247.248	1340	237.264
STM14_4811	-	144	2	1.22589	0	0	14	9.9823	21	14.4329	20	15.6948	21	16.3451
STM14_4809	polA	2787	8450	267.61	8095	261.695	2221	81.8233	3854	136.858	2326	94.3105	2573	103.475
STM14_4808	-	132	5	3.34333	1	0.682562	3	2.33353	8	5.99809	9	7.7047	6	5.09458
STM14_4807	yihG	909	258	25.0518	259	25.6715	70	7.90677	90	9.79886	60	7.4589	74	9.12428
STM14_4806	dsbA	624	5515	780.089	4796	692.485	1821	299.634	2013	319.268	1101	199.384	1319	236.914
STM14_4805	yihE	987	2611	233.493	2302	210.138	2353	244.777	2793	280.06	1590	182.04	1640	186.233
STM14_4804	yihD	270	1539	503.104	1409	470.179	772	293.575	1238	453.789	572	239.397	555	230.388
STM14_4803	mobA	585	218	32.8915	181	27.8765	129	22.6412	241	40.7716	212	40.9512	210	40.2341
STM14_4802	mobB	516	115	19.6712	94	16.4132	44	8.75524	125	23.9749	80	17.5197	105	22.8071
STM14_4801	-	357	1	0.247238	2	0.504752	0	0	0	0	0	0	2	0.627903
STM14_4800	-	183	1	0.482317	0	0	1	0.561066	6	3.24487	3	1.8525	4	2.44985
STM14_4797	-	117	0	0	0	0	0	0	0	0	0	0	0	0
STM14_4793	hemG	546	744	120.272	694	114.52	347	65.2532	333	60.3599	317	65.6075	487	99.9694
STM14_4792	trkH	1452	600	36.4727	613	38.0373	319	22.5574	400	27.264	387	30.1184	538	41.5285
STM14_4791	yigZ	615	500	71.7593	542	79.4036	239	39.9014	329	52.9441	243	44.6497	315	57.4072
STM14_4790	pepQ	1332	4956	328.405	4218	285.311	1327	102.29	1752	130.175	988	83.8185	1182	99.459
STM14_4789	fadB	2316	341	12.9957	263	10.2314	168	7.44794	2856	122.044	368	17.9555	448	21.6805
STM14_4788	fadA	1164	147	11.1467	93	7.19857	102	8.9973	1471	125.071	285	27.6681	316	30.4274
STM14_4787	assT	1824	302	14.6139	260	12.8429	257	14.4668	348	18.8821	470	29.1179	500	30.7239
STM14_4786	fre	702	1359	170.87	1200	154.014	875	127.978	1188	167.485	1197	192.683	1168	186.482
STM14_4785	yigC	1479	2941	175.513	2796	170.328	2415	167.654	3291	220.22	2806	214.391	2954	223.858
STM14_4784	-	126	62	43.4315	46	32.893	42	34.225	63	49.4842	78	69.9538	90	80.0576
STM14_4783	rfaH	489	746	134.652	786	144.82	815	171.125	728	147.34	1088	251.424	964	220.952
STM14_4782	yigW	795	338	37.526	418	47.3724	163	21.0516	348	43.322	265	37.6674	421	59.3534
STM14_4781	tatC	780	1172	132.622	1245	143.811	404	53.1804	545	69.151	397	57.5153	546	78.4565
STM14_4780	tatB	549	1498	240.837	1479	242.724	741	138.583	809	145.839	559	115.061	716	146.174
STM14_4779	tatA	255	1518	525.43	1572	555.429	607	244.407	680	263.916	378	167.509	458	201.306
STM14_4778	ubiB	1641	3839	206.487	3515	192.989	2356	147.412	2800	168.868	1859	128.014	2352	160.642
STM14_4777	yigP	606	988	143.902	940	139.756	693	117.416	812	132.611	575	107.222	630	116.52
STM14_4776	ubiE	756	3252	379.675	2633	313.794	2022	274.615	1983	259.596	1224	182.956	1496	221.789
STM14_4775	yigN	1431	1091	67.2928	1025	64.5357	1219	87.464	1680	116.189	945	74.6241	1216	95.2412
STM14_4774	udp	762	9050	1048.28	6194	732.373	6370	858.321	20212	2625.13	12373	1834.88	7813	1149.19
STM14_4773	dlhH	813	475	51.5687	524	58.0707	777	98.1286	533	64.8834	797	110.778	1459	201.139
STM14_4772	-	1344	113	7.421	81	5.43002	80	6.11161	112	8.24737	114	9.58501	138	11.5083
STM14_4771	-	147	0	0	0	0	0	0	3	2.01976	4	3.07489	1	0.762454
STM14_4770	-	135	22	14.3838	15	10.0109	22	16.7322	35	25.6585	82	68.6384	92	76.3809
STM14_4769	metE	2265	213	8.30032	210	8.35347	855	38.7582	1296	56.6283	1801	89.853	1888	93.4253
STM14_4768	-	174	0	0	0	0	0	0	2	1.13757	5	3.24719	3	1.93243
STM14_4767	metR	954	68	6.29135	52	4.91101	33	3.55166	67	6.95062	38	4.50114	52	6.10922
STM14_4766	yigM	900	78	7.64954	69	6.90753	107	12.2069	145	15.9449	144	18.0804	86	10.7099
STM14_4765	yigL	801	425	46.8317	366	41.1685	384	49.2225	398	49.1753	536	75.617	456	63.8062
STM14_4764	pldB	1113	482	38.2239	450	36.4278	833	76.8449	987	87.7645	911	92.4933	1060	106.743
STM14_4763	rhtB	621	93	13.2183	65	9.43057	50	8.26692	58	9.24343	69	12.5558	48	8.66324
STM14_4762	rhtC	621	195	27.7157	168	24.3744	258	42.6573	299	47.6515	343	62.4151	323	58.2964
STM14_4761	recQ	1848	824	39.3558	955	46.5605	1179	65.5054	1235	66.1396	1726	105.542	2558	155.142
STM14_4760	pldA	870	3751	380.549	2834	293.492	2324	274.272	2914	331.487	1997	259.386	2144	276.208
STM14_4759	-	138	0	0	0	0	4	2.97609	4	2.86865	1	0.818857	4	3.24872
STM14_4758	yigI	468	21	3.96056	4	0.77007	385	84.4656	671	141.897	472	113.968	436	104.417
STM14_4757	-	885	118	11.7685	108	10.995	343	39.7939	593	66.3145	605	77.2501	625	79.153
STM14_4756	yigG	459	0	0	9	1.76663	7	1.56585	5	1.07809	0	0	3	0.732553
STM14_4755	yigF	381	6	1.38998	10	2.36478	4	1.07795	13	3.37688	11	3.26253	9	2.64757
STM14_4754	corA	951	440	40.8371	522	49.4545	1504	162.38	990	103.027	1410	167.543	1494	176.076
STM14_4753	-	186	1	0.474537	5	2.42199	6	3.3121	17	9.0455	16	9.72063	12	7.23101
STM14_4752	uvrD	2163	1868	76.2261	2127	88.5986	4885	231.885	5636	257.876	5665	295.958	5901	305.773
STM14_4751	yigB	717	529	65.1208	594	74.642	301	43.1035	504	69.5678	441	69.5035	454	70.9688
STM14_4750	xerC	903	1101	107.617	1104	110.153	561	63.7882	1076	117.929	868	108.622	1039	128.961
STM14_4749	yigA	708	760	94.7466	731	93.0251	448	64.9696	772	107.915	683	109.012	680	107.648
STM14_4748	dapF	825	1598	170.965	1502	164.033	1039	129.308	1621	194.458	1229	168.339	1328	180.416
STM14_4747	yifL	204	297	128.502	307	135.589	192	96.6354	382	185.323	331	183.352	331	181.856
STM14_4745	-	390	0	0	0	0	2	0.526539	0	0	4	1.159	2	0.574773
STM14_4744	cyaY	321	604	166.079	502	140.901	309	98.8368	512	157.856	282	99.273	235	82.0528
STM14_4743	-	363	3	0.729454	5	1.24102	15	4.24277	29	7.90657	68	21.1685	55	16.9819
STM14_4742	-	543	4	0.650195	5	0.829633	16	3.02542	25	4.55656	42	8.74051	52	10.7333
STM14_4741	-	354	2	0.498666	3	0.763544	7	2.0303	14	3.91401	18	5.74588	23	7.28208
STM14_4740	-	141	0	0	0	0	0	0	0	0	0	0	0	0
STM14_4739	cyaA	2547	8420	291.787	6748	238.705	13254	534.298	11789	458.084	12059	535.019	18420	810.572
STM14_4738	-	105	0	0	2	1.71616	34	33.2472	26	24.5065	57	61.3441	49	52.3043
STM14_4737	hemC	957	2663	245.608	2433	229.058	1111	119.198	1962	202.901	978	115.482	1071	125.432
STM14_4736	hemD	741	730	86.9537	731	88.8823	341	47.25	601	80.27	363	55.3574	432	65.3426
STM14_4735	hemX	1170	4372	329.82	4672	359.777	1456	127.773	2601	220.015	1789	172.787	2337	223.874
STM14_4734	hemY	1200	4143	304.731	4509	338.544	1096	93.7766	1697	139.958	1220	114.886	1592	148.694
STM14_4733	-	126	109	76.3553	68	48.6244	103	83.9328	282	221.501	192	172.194	209	185.912
STM14_4728	yifK	1386	534	34.0064	722	46.9343	140	10.3712	211	15.0666	202	16.4693	220	17.7906
STM14_4727	wecG	741	441	52.5295	418	50.8246	272	37.6891	290	38.7326	356	54.2899	312	47.1919
STM14_4726	wecF	1359	502	32.6037	589	39.0492	244	18.4347	303	22.0658	416	34.5908	397	32.7417
STM14_4725	-	1080	617	50.4249	629	52.4739	163	15.4963	211	19.3355	307	32.1219	353	36.6338
STM14_4724	wzxE	1251	563	39.7223	581	41.8442	225	18.4667	274	21.6765	414	37.3964	550	49.2761
STM14_4723	wecE	1131	1916	149.526	1864	148.491	631	57.2838	735	64.3164	899	89.8223	1237	122.585
STM14_4722	wecD	678	267	34.7588	318	42.2584	194	29.379	235	34.3032	299	49.8343	357	59.0159
STM14_4721	rffH	225	11	4.31513	14	5.60611	6	2.738	13	5.71818	13	6.52902	14	6.97391
STM14_4720	rffG	1068	1721	142.231	2040	172.098	771	74.1222	1235	114.444	1380	146.014	2036	213.667
STM14_4719	wecC	1263	2832	197.912	3476	247.966	1379	112.105	2177	170.589	2666	238.531	3633	322.398
STM14_4718	wecB	1131	1748	136.415	1868	148.809	1415	128.457	2040	178.511	2425	242.29	2918	289.17
STM14_4717	wzzE	1047	1374	115.831	1256	108.083	871	85.4155	1105	104.451	1233	133.077	1268	135.739
STM14_4716	rfe	1104	1067	85.3058	1009	82.3452	1371	127.507	1492	133.751	1760	180.149	1829	185.684
STM14_4715	rho	1260	19584	1371.87	20630	1475.18	11130	906.964	12957	1017.73	12434	1115.14	11739	1044.22
STM14_4713	trxA	330	7387	1975.77	6173	1685.38	14145	4401.03	15495	4647.02	12672	4339.29	11573	3930.64
STM14_4712	rhlB	1266	5538	386.102	6145	437.325	1494	121.166	2140	167.293	1232	109.967	1551	137.312
STM14_4711	gppA	1482	2468	146.987	2782	169.132	597	41.361	933	62.3061	525	40.0312	777	58.7629
STM14_4710	rep	2124	815	33.8677	1059	44.9218	522	25.2337	632	29.4482	592	31.4959	764	40.3153
STM14_4709	-	150	0	0	0	0	0	0	0	0	0	0	0	0
STM14_4708	-	348	6	1.52179	2	0.517806	28	8.26122	218	61.9975	89	28.9	78	25.1215
STM14_4707	ppiC	282	754	235.996	658	210.229	228	83.0139	277	97.2137	140	56.1004	166	65.9766
STM14_4706	ilvC	1476	1137	67.9919	986	60.1875	1970	137.039	16069	1077.46	2720	208.243	2094	159.009
STM14_4705	ilvY	888	331	32.9002	245	24.8582	609	70.4157	1248	139.091	785	99.895	711	89.7403
STM14_4704	-	342	51	13.1622	35	9.22058	47	14.1103	83	24.0187	134	44.2757	119	38.9988
STM14_4703	-	318	67	18.5965	70	19.8329	102	32.9335	91	28.3212	241	85.6401	256	90.2285
STM14_4702	ilvA	1545	1032	58.9569	1266	73.828	427	28.3769	677	43.3668	374	27.3546	382	27.7119
STM14_4701	ilvD	1851	1893	90.2667	2145	104.409	768	42.601	1464	78.2765	762	46.5196	901	54.5568
STM14_4700	ilvE	930	1077	102.215	1199	116.159	310	34.225	806	85.7727	363	44.1073	315	37.9628
STM14_4699	ilvM	261	4	1.3527	6	2.07122	2	0.786783	22	8.34217	8	3.46367	5	2.14714
STM14_4698	ilvG	1647	322	17.2562	266	14.5514	144	8.97706	347	20.8513	111	7.61582	126	8.57448
STM14_4697	ilvL	99	1	0.891555	3	2.73025	5	5.18561	4	3.99873	0	0	4	4.52851
STM14_4696	-	186	4	1.89815	1	0.484399	7	3.86412	4	2.12835	12	7.29047	13	7.8336
STM14_4695	yifB	1521	56	3.24969	56	3.31722	110	7.42555	149	9.69514	216	16.0477	254	18.717
STM14_4694	yifE	339	4335	1128.68	3978	1057.26	1536	465.218	1413	412.515	1000	333.34	991	327.646
STM14_4693	yifA	849	1705	177.256	1341	142.311	502	60.7101	877	102.232	509	67.7481	580	76.5687
STM14_4685	yieP	705	1030	128.953	853	109.012	600	87.3831	717	100.653	447	71.6482	536	85.2131
STM14_4684	yieO	1428	498	30.7811	401	25.3007	375	26.963	608	42.1378	433	34.2647	515	40.4213
STM14_4683	rbsR	999	4973	439.376	4667	420.909	207	21.275	873	86.486	367	41.5133	641	71.9156
STM14_4682	rbsK	930	9073	861.095	7879	763.316	269	29.6985	1353	143.983	342	41.5557	689	83.0361
STM14_4681	rbsB	891	41962	4156.82	29757	3009.04	7117	820.133	5104	566.93	8834	1120.38	4704	591.726
STM14_4680	rbsC	966	6865	627.259	5492	512.235	108	11.4792	458	46.9229	184	21.5242	325	37.7083
STM14_4679	rbsA	1506	13345	782.126	11011	658.746	108	7.36316	1384	90.9511	246	18.4585	883	65.7153
STM14_4678	rbsD	420	29526	6204.95	26716	5731.1	1641	401.166	8202	1932.71	6171	1660.33	10341	2759.59
STM14_4677	trkD	1869	1048	49.492	1285	61.9455	1221	67.0767	1021	54.0646	1641	99.2171	2137	128.152
STM14_4676	yieN	1605	1772	97.4478	1592	89.3684	730	46.6996	1402	86.451	1162	81.8122	1589	110.963
STM14_4675	yieM	1452	860	52.2775	906	56.2183	280	19.7996	604	41.1687	581	45.2165	869	67.0786
STM14_4674	asnA	993	529	47.0208	320	29.0347	160	16.5438	248	24.7172	240	27.3117	281	31.7167
STM14_4673	asnC	459	260	49.997	257	50.4471	299	66.8842	425	91.6375	427	105.124	453	110.616
STM14_4672	mioC	444	1667	331.387	1666	338.071	2610	603.563	2840	633.042	1733	441.065	2231	563.18
STM14_4671	gidA	1890	1447	67.5756	2421	115.411	772	41.9393	979	51.2646	864	51.6582	1192	70.6879
STM14_4670	gidB	630	418	58.5624	625	89.3831	189	30.8025	204	32.0469	191	34.2594	263	46.7892
STM14_4669	-	144	150	91.9416	134	83.8414	74	52.7636	78	53.6079	74	58.0706	97	75.4988
STM14_4668	atpI	381	650	150.581	653	154.42	484	130.432	649	168.584	283	83.9361	345	101.49
STM14_4667	atpB	816	7069	764.63	6766	747.064	1124	141.43	1821	220.86	951	131.697	1434	196.965
STM14_4666	atpE	240	1246	458.237	1329	498.919	471	201.5	595	245.359	547	257.551	536	250.313
STM14_4665	atpF	471	6160	1154.36	6819	1304.42	2161	471.085	2381	500.306	2222	533.102	2345	558.024
STM14_4664	atpH	534	3358	555.038	3484	587.832	675	129.786	869	161.055	678	143.475	683	143.354
STM14_4663	atpA	1542	31633	1810.67	30880	1804.3	6397	425.949	8144	522.697	6876	503.893	6836	496.876
STM14_4662	atpG	864	11334	1157.85	12160	1268.05	2395	284.614	3361	384.992	2155	281.852	2408	312.373
STM14_4661	atpD	1383	28302	1806.25	28817	1877.34	8745	649.236	12858	920.128	9332	762.5	8993	728.808
STM14_4660	atpC	420	4375	919.416	4577	981.856	2756	673.744	4277	1007.83	3798	1021.86	3121	832.866
STM14_4659	-	699	48	6.06104	64	8.24933	43	6.31621	73	10.3358	52	8.40646	63	10.1017
STM14_4658	-	189	3	1.40101	0	0	8	4.34604	1	0.523643	18	10.7621	10	5.93019
STM14_4657	glmU	1371	9820	632.204	9576	629.307	1730	129.561	2661	192.09	1569	129.322	2064	168.734
STM14_4656	glmS	1830	18247	880.083	14059	692.181	8456	474.438	9687	523.884	7955	491.22	11182	684.856
STM14_4655	-	1758	229	11.4974	220	11.2751	108	6.30769	250	14.074	316	20.3121	331	21.1028
STM14_4654	-	819	244	26.296	392	43.1239	84	10.5308	183	22.1138	222	30.6307	254	34.7601
STM14_4653	-	1374	316	20.2994	468	30.6885	180	13.4509	236	16.9989	472	38.8188	364	29.6924
STM14_4652	pstS	1041	142	12.0398	117	10.1263	236	23.277	134	12.7395	152	16.4999	127	13.6736
STM14_4651	pstC	960	59	5.42455	49	4.59876	54	5.77548	51	5.2577	77	9.06372	52	6.07104
STM14_4650	pstA	891	74	7.33056	74	7.4829	85	9.79504	70	7.7753	75	9.51198	97	12.2018
STM14_4649	pstB	774	330	37.6319	311	36.2022	167	22.1534	132	16.8783	118	17.2277	117	16.9424
STM14_4648	phoU	726	415	50.4539	324	40.2091	183	25.8809	151	20.5843	114	17.7442	108	16.6732
STM14_4647	yieH	666	330	43.7344	274	37.0674	212	32.6834	280	41.6084	321	54.4651	372	62.6036
STM14_4646	yieG	1464	318	19.1721	460	28.3095	147	10.3096	200	13.5203	234	18.0618	219	16.7662
STM14_4645	yieF	567	2787	433.848	1992	316.535	1549	280.5	1522	265.661	1779	354.552	1092	215.859
STM14_4644	yieE	756	485	56.6243	414	49.3395	163	22.1376	294	38.4877	186	27.8021	207	30.6888
STM14_4643	yidZ	960	95	8.73445	65	6.1004	141	15.0804	190	19.5875	225	26.4849	236	27.5532
STM14_4642	yidY	1188	2	0.148592	8	0.606722	22	1.90139	7	0.583148	32	3.04383	32	3.01901
STM14_4641	-	936	137	12.919	537	51.6909	171	18.758	242	25.588	381	45.9977	445	53.2862
STM14_4640	-	963	138	12.6484	517	48.3705	601	64.0787	569	58.4767	707	82.9622	1008	117.318
STM14_4638	trmE	1365	1223	79.0819	1335	88.118	373	28.057	385	27.9142	484	40.0682	705	57.8878
STM14_4637	yidC	1647	11773	630.924	14358	785.446	1201	74.8712	1915	115.073	1062	72.8648	1795	122.152
STM14_4636	-	258	5	1.71054	31	10.8258	11	4.37762	11	4.21959	0	0	6	2.60653
STM14_4635	rnpA	360	29	7.11015	77	19.271	15	4.27813	34	9.34702	13	4.08064	13	4.04736
STM14_4634	rpmH	141	440	275.434	522	333.555	240	174.766	245	171.966	122	97.775	162	128.774
STM14_4633	-	159	94	52.1812	111	62.8987	86	55.535	61	37.969	105	74.6241	120	84.5892
STM14_4632	dnaA	1401	2601	163.865	3120	200.647	3853	282.375	3372	238.202	2785	224.633	3219	257.522
STM14_4631	dnaN	1101	1750	140.292	2271	185.843	782	72.9264	730	65.6194	832	85.3932	911	92.7389
STM14_4630	-	147	5	3.00217	8	4.9033	9	6.28623	20	13.4651	8	6.14978	24	18.2989
STM14_4629	recF	1074	1081	88.8392	1141	95.7188	1245	119.023	2080	191.671	4115	432.965	3760	392.387
STM14_4628	gyrB	2415	11066	404.442	11658	434.934	13506	574.215	19577	802.28	21901	1024.79	20234	939.064
STM14_4627	-	897	1748	172.001	1699	170.654	226	25.8691	1091	120.373	197	24.8177	304	37.985
STM14_4626	-	1194	113	8.35329	108	8.14959	167	14.3608	194	16.0803	327	30.9479	283	26.5652
STM14_4625	-	1263	22	1.53746	14	0.998713	20	1.62589	31	2.42915	42	3.7578	20	1.77483
STM14_4624	yidA	846	3953	412.42	3473	369.871	978	118.695	1366	159.8	1158	154.677	972	128.774
STM14_4623	dgoR	690	461	58.9705	309	40.3483	201	29.9097	519	74.4415	278	45.5284	327	53.1165
STM14_4622	-	879	42	4.21739	37	3.79253	29	3.38746	118	13.2859	87	11.1845	78	9.94573
STM14_4620	dgoA	1149	57	4.37863	73	5.72425	63	5.62971	238	20.5	119	11.7035	135	13.1687
STM14_4619	dgoT	1338	21	1.38531	11	0.740718	23	1.76497	25	1.84919	33	2.78705	32	2.68055
STM14_4618	torS	2736	417	13.4525	449	14.7859	291	10.9205	473	17.1097	588	24.2856	546	22.367
STM14_4617	torT	1041	415	35.1869	299	25.8783	100	9.86312	219	20.8205	223	24.207	202	21.7486
STM14_4616	torR	693	708	90.1744	603	78.3971	191	28.2986	691	98.6828	440	71.7475	533	86.2035
STM14_4615	torC	1185	34	2.53247	28	2.1289	17	1.47298	27	2.25498	45	4.29123	48	4.53998
STM14_4614	torA	2553	72	2.48923	81	2.85858	79	3.17718	78	3.02371	129	5.70987	135	5.92671
STM14_4613	-	633	3	0.418312	13	1.85036	12	1.94645	8	1.25079	29	5.17704	25	4.42657
STM14_4612	torD	1401	345	21.7352	333	21.4152	109	7.98829	269	19.0025	253	20.4065	172	13.7601
STM14_4611	-	618	5	0.714109	5	0.72895	1	0.166141	1	0.160143	3	0.548555	2	0.362721
STM14_4610	-	660	0	0	0	0	0	0	0	0	0	0	0	0
STM14_4609	-	738	0	0	0	0	0	0	0	0	0	0	0	0
STM14_4608	-	213	0	0	0	0	0	0	0	0	0	0	0	0
STM14_4607	-	480	0	0	0	0	0	0	0	0	0	0	0	0
STM14_4606	-	1932	0	0	0	0	0	0	0	0	0	0	0	0
STM14_4605	-	558	0	0	0	0	0	0	0	0	0	0	0	0
STM14_4604	-	1044	30	2.53632	29	2.50273	29	2.85209	43	4.07629	19	2.05655	15	1.61035
STM14_4603	yidR	1227	654	47.0453	642	47.1418	202	16.9033	353	28.4726	275	25.3265	331	30.2353
STM14_4602	yidQ	336	315	82.7474	338	90.6345	137	41.8646	236	69.5136	204	68.6085	280	93.4006
STM14_4601	-	177	0	0	1	0.509029	1	0.580085	0	0	1	0.638431	0	0
STM14_4600	ibpA	420	1931	405.804	1465	314.271	8847	2162.78	17027	4012.23	52855	14220.8	35423	9452.94
STM14_4599	ibpB	429	894	183.935	676	141.973	6614	1582.97	18367	4237.19	84756	22325.5	67139	17540.8
STM14_4598	-	153	3	1.73067	0	0	2	1.34216	0	0	4	2.95431	2	1.46511
STM14_4597	yidE	1662	2286	121.403	1940	105.169	292	18.0392	861	51.2707	1213	82.474	1016	68.5162
STM14_4595	-	114	1	0.774245	0	0	1	0.900659	1	0.868144	7	6.93874	4	3.93266
STM14_4594	yidH	348	231	58.589	179	46.3436	78	23.0134	81	23.0358	79	25.6528	95	30.5967
STM14_4593	yidG	363	24	5.83563	7	1.73743	14	3.95992	10	2.7264	19	5.91472	10	3.08762
STM14_4592	yidF	531	1230	204.453	996	168.998	174	33.645	334	62.2513	150	31.9215	184	38.8377
STM14_4591	dsdA	1323	2088	139.301	1460	99.4281	747	57.973	1027	76.8259	457	39.034	249	21.0945
STM14_4590	dsdX	1338	319	21.0435	165	11.1108	124	9.51548	414	30.6225	118	9.96582	46	3.8533
STM14_4589	-	126	0	0	0	0	0	0	0	0	0	0	0	0
STM14_4588	dsdC	924	185	17.6719	150	14.6263	41	4.55593	85	9.10424	79	9.66145	74	8.97616
STM14_4587	-	1086	308	25.0325	269	22.3171	106	10.0217	200	18.2262	168	17.481	161	16.616
STM14_4586	emrD	1185	224	16.6845	250	19.0081	473	40.9834	362	30.2334	799	76.1931	573	54.196
STM14_4585	-	834	234	24.7647	193	20.8501	966	118.926	686	81.4057	1346	182.375	917	123.235
STM14_4582	-	174	62	31.4504	47	24.3369	3541	2089.5	1912	1087.52	5054	3282.26	2768	1782.98
STM14_4581	-	156	8	4.52636	13	7.50818	57	37.5159	56	35.5271	39	28.2506	47	33.7679
STM14_4580	-	162	0	0	0	0	0	0	0	0	0	0	0	0
STM14_4579	ivbL	99	11	9.8071	15	13.6512	5	5.18561	18	17.9943	10	11.4144	22	24.9068
STM14_4578	-	177	0	0	0	0	0	0	2	1.11829	1	0.638431	1	0.633224
STM14_4577	ilvB	1689	824	43.0607	883	47.1028	304	18.4803	1259	73.7722	300	20.0715	327	21.6995
STM14_4576	ilvN	291	142	43.0704	159	49.2289	98	34.5779	304	103.39	109	42.3273	111	42.7524
STM14_4575	-	786	323	36.2713	316	36.2227	198	25.8647	287	36.1373	568	81.6607	388	55.3274
STM14_4574	-	921	994	95.2599	963	94.2069	238	26.5328	911	97.8939	405	49.6916	449	54.6408
STM14_4573	-	1317	299	20.0387	264	18.0607	94	7.32837	170	12.775	328	28.1433	250	21.2758
STM14_4572	-	1014	300	26.1136	313	27.8114	124	12.5559	213	20.7892	386	43.0166	192	21.2224
STM14_4571	-	591	56	8.36342	88	13.4156	1	0.173731	10	1.67459	2	0.38241	5	0.948229
STM14_4570	uhpB	1503	61	3.58224	104	6.23434	8	0.546508	21	1.38279	18	1.35332	9	0.671142
STM14_4569	uhpC	1329	77	5.11386	116	7.8641	24	1.85418	28	2.08511	27	2.29576	27	2.27703
STM14_4568	uhpT	1392	472	29.9286	328	21.23	34	2.50787	48	3.41271	48	3.89663	45	3.6233
STM14_4567	-	108	0	0	0	0	0	0	0	0	0	0	0	0
STM14_4566	yicN	453	216	42.0861	144	28.6405	55	12.4661	45	9.8313	20	4.98906	26	6.43289
STM14_4565	-	108	1	0.817259	5	4.17121	0	0	1	0.916375	4	4.18527	1	1.03778
STM14_4564	-	744	1311	155.53	1600	193.76	134	18.4926	2219	295.176	209	31.7439	517	77.884
STM14_4563	-	474	232	43.2009	295	56.0738	21	4.5489	669	139.683	67	15.9729	172	40.6706
STM14_4562	-	288	59	18.0818	122	38.1666	33	11.7649	246	84.5356	55	21.5803	64	24.9068
STM14_4561	-	1359	693	45.0088	868	57.5462	162	12.2394	725	52.7977	383	31.8468	372	30.6799
STM14_4560	-	1485	232	13.7894	340	20.6285	110	7.60556	303	20.1936	274	20.8502	255	19.2462
STM14_4559	-	861	126	12.9167	181	18.9405	107	12.7599	68	7.81632	138	18.1119	110	14.3192
STM14_4558	-	270	4	1.30761	9	3.00327	10	3.80278	22	8.0641	38	15.904	31	12.8685
STM14_4557	-	324	18	4.90355	27	7.50818	199	63.0628	198	60.4807	377	131.487	275	95.1302
STM14_4556	-	360	96	23.537	77	19.271	560	159.717	411	112.989	856	268.694	927	288.608
STM14_4555	nepI	1194	38	2.80907	46	3.47112	108	9.2872	79	6.54816	76	7.19277	92	8.63603
STM14_4554	-	1383	1870	119.345	1638	106.711	592	43.9506	976	69.8433	761	62.1798	1280	103.733
STM14_4553	-	144	0	0	0	0	0	0	0	0	0	0	0	0
STM14_4552	-	294	40	12.0087	48	14.7099	296	103.374	114	38.3755	291	111.849	564	215.012
STM14_4551	-	114	1	0.774245	2	1.58067	1	0.900659	0	0	2	1.9825	1	0.983164
STM14_4550	-	2799	1471	46.3867	1421	45.7412	318	11.6651	507	17.9268	359	14.4937	446	17.8592
STM14_4549	-	123	7	5.02315	3	2.19752	7	5.8433	10	8.04622	23	21.1305	25	22.7806
STM14_4548	-	426	197	40.8169	207	43.7801	37	8.91779	8	1.85856	28	7.42738	2	0.5262
STM14_4547	-	486	264	47.9458	281	52.0938	30	6.33797	5	1.01819	21	4.88281	11	2.53681
STM14_4546	-	750	261	30.7158	231	27.7502	47	6.43431	20	2.63916	27	4.06808	22	3.2877
STM14_4545	-	858	484	49.7899	469	49.2495	114	13.6421	65	7.49761	88	11.59	67	8.75222
STM14_4544	-	1110	697	55.4234	699	56.7375	125	11.5625	89	7.93531	91	9.26415	120	12.1168
STM14_4543	-	744	326	38.6748	305	36.9354	86	11.8684	56	7.44924	88	13.3659	63	9.4907
STM14_4542	-	942	274	25.6734	172	16.451	153	16.6765	206	21.6428	210	25.1916	238	28.3176
STM14_4541	yicL	903	273	26.6844	205	20.4542	91	10.3471	121	13.2616	93	11.6381	102	12.6603
STM14_4540	-	126	3	2.10152	2	1.43013	4	3.25953	12	9.42557	19	17.04	24	21.3487
STM14_4539	-	117	0	0	0	0	3	2.6327	2	1.69177	13	12.5558	7	6.70568
STM14_4538	mgtC	696	4	0.507264	19	2.45958	37	5.4583	41	5.83004	55	8.92978	51	8.21281
STM14_4537	-	114	0	0	0	0	1	0.900659	5	4.34072	14	13.8775	3	2.94949
STM14_4536	mgtB	2727	143	4.62843	155	5.12109	161	6.06186	177	6.4237	258	10.6911	290	11.9191
STM14_4535	-	141	2	1.25197	2	1.27799	3	2.18458	6	4.21142	8	6.41148	7	5.56429
STM14_4534	cigR	480	544	100.032	380	71.3277	577	123.424	492	101.443	634	149.257	527	123.055
STM14_4533	-	108	1	0.817259	3	2.50273	7	6.65487	13	11.9129	14	14.6484	23	23.869
STM14_4532	slsA	681	381	49.3811	370	48.952	490	73.8778	149	21.6539	197	32.6893	155	25.5103
STM14_4531	-	126	0	0	4	2.86026	1	0.814882	2	1.57093	1	0.896843	1	0.889529
STM14_4529	marT	789	43	4.81033	76	8.67866	449	58.4298	355	44.5295	665	95.2427	626	88.9259
STM14_4528	fidL	465	48	9.11111	49	9.49422	276	60.9427	222	47.2495	412	100.122	421	101.475
STM14_4527	misL	2868	198	6.09353	176	5.52904	214	7.66125	266	9.17908	391	15.4058	396	15.4756
STM14_4526	rmbA	618	2	0.285644	4	0.58316	12	1.99369	13	2.08186	20	3.65703	21	3.80857
STM14_4524	rhuM	1038	895	76.1043	959	83.241	1011	100.004	1441	137.393	1375	149.69	1308	141.235
STM14_4523	-	351	42	10.5615	54	13.8613	115	33.64	137	38.6287	215	69.2179	187	59.7125
STM14_4522	sugR	1191	1584	117.389	1358	102.732	2118	182.591	2682	222.866	2876	272.875	2916	274.414
STM14_4521	-	111	1	0.79517	0	0	51	47.1751	34	30.3147	92	93.6595	73	73.7107
STM14_4520	-	144	21	12.8718	28	17.5191	46	32.799	70	48.1097	140	109.863	122	94.9572
STM14_4519	-	345	8	2.0467	9	2.35039	117	34.8203	142	40.7348	331	108.417	375	121.827
STM14_4518	-	126	3	2.10152	2	1.43013	27	22.0018	30	23.5639	56	50.2232	34	30.244
STM14_4516	yicJ	1383	55	3.51013	50	3.25735	58	4.30597	62	4.43676	52	4.24882	68	5.51084
STM14_4515	yicI	2319	385	14.6536	339	13.1709	110	4.87032	128	5.46268	164	7.99154	159	7.6847
STM14_4514	yicH	1710	1847	95.3354	1294	68.1796	437	26.2392	570	32.9895	390	25.7724	390	25.5623
STM14_4513	yicE	1392	127	8.05282	182	11.7801	17	1.25393	43	3.05722	57	4.62725	52	4.18692
STM14_4512	-	111	13	10.3372	25	20.2924	30	27.75	26	23.1818	61	62.1003	116	117.129
STM14_4511	gltS	1206	1643	120.247	1680	125.51	717	61.0432	1622	133.107	892	83.5804	1186	110.222
STM14_4510	-	852	486	50.3477	465	49.1733	193	23.2586	352	40.8884	351	46.5538	444	58.4082
STM14_4509	recG	2082	1609	68.2117	1797	77.7649	407	20.0715	558	26.5247	649	35.225	817	43.9817
STM14_4508	spoU	690	435	55.6446	529	69.0753	179	26.636	224	32.1289	261	42.7443	335	54.416
STM14_4507	spoT	2112	4808	200.934	5607	239.195	1859	90.3755	2329	109.137	2696	144.249	3158	167.59
STM14_4506	rpoZ	276	180	57.5634	193	63.0034	204	75.8903	180	64.5446	194	79.4291	217	88.1214
STM14_4505	gmk	624	1488	210.476	1510	218.026	2135	351.3	1707	270.736	2525	457.261	2408	432.516
STM14_4504	-	174	0	0	2	1.03561	1	0.590087	1	0.568784	0	0	0	0
STM14_4503	ligB	1686	101	5.28746	109	5.82485	103	6.27256	107	6.28092	127	8.51203	182	12.0989
STM14_4502	-	618	542	77.4095	645	94.0345	78	12.959	57	9.12816	57	10.4225	57	10.3375
STM14_4501	-	183	0	0	0	0	0	0	0	0	0	0	0	0
STM14_4500	-	882	49	4.90355	60	6.12913	39	4.54006	33	3.7029	99	12.6839	78	9.9119
STM14_4499	-	903	147	14.3685	119	11.8734	155	17.6242	196	21.4815	152	19.0214	241	29.913
STM14_4498	yicC	864	3138	320.57	2698	281.348	2152	255.737	1848	211.683	1870	244.577	1687	218.843
STM14_4497	-	180	1	0.490355	0	0	0	0	1	0.549825	4	2.51116	3	1.86801
STM14_4496	rph	717	378	46.5324	611	76.7782	94	13.4609	91	12.5609	51	8.03782	63	9.84809
STM14_4495	pyrE	642	1039	142.845	800	112.272	85	13.5941	69	10.6368	47	8.27275	83	14.4902
STM14_4494	slmA	597	1152	170.318	1131	170.689	685	117.81	701	116.209	844	159.755	902	169.341
STM14_4493	dut	456	966	186.98	1008	199.164	449	101.099	463	100.488	370	91.6904	390	95.8585
STM14_4492	dfp	1221	1075	77.7098	1393	102.79	1038	87.2865	1298	105.21	1082	100.138	1107	101.616
STM14_4491	radC	840	591	62.1	622	66.7156	318	38.8699	312	36.7597	332	44.6628	429	57.2412
STM14_4490	rpmB	237	5090	1895.63	5438	2067.32	2363	1023.72	2446	1021.42	1713	816.763	1810	855.975
STM14_4489	rpmG	168	34	17.8629	48	25.7423	6	3.66697	29	17.0838	23	15.4705	21	14.0101
STM14_4488	mutM	810	1107	120.627	853	94.8812	1388	175.942	2327	284.321	6143	857.004	4227	584.895
STM14_4487	coaD	480	559	102.791	512	96.1047	142	30.3747	168	34.639	135	31.7819	155	36.1927
STM14_4486	kdtA	1278	1372	94.756	1608	113.363	328	26.3517	458	35.4676	378	33.4232	439	38.5003
STM14_4485	-	120	3	2.2066	9	6.75736	14	11.9788	17	14.0205	87	81.9266	66	61.6444
STM14_4484	rfaQ	1035	804	68.5644	1433	124.745	1234	122.417	848	81.0872	860	93.8956	844	91.3972
STM14_4483	rfaG	1125	1123	88.107	1556	124.616	838	76.4816	550	48.3846	649	65.1898	623	62.0678
STM14_4482	rfaP	798	798	88.2639	1333	150.502	813	104.605	405	50.2284	486	68.8209	559	78.5127
STM14_4481	yibR	234	20	7.54393	59	22.7171	40	17.5513	21	8.88179	22	10.6241	27	12.9324
STM14_4480	rfaB	1080	457	37.3487	913	76.1663	1219	115.89	479	43.8943	531	55.5594	526	54.5874
STM14_4479	rfaI	1014	479	41.6947	1136	100.938	1435	145.305	474	46.2634	462	51.4862	431	47.6398
STM14_4478	rfaJ	1011	269	23.4847	741	66.0364	1087	110.394	314	30.738	274	30.6257	276	30.5977
STM14_4477	rfaY	699	355	44.8265	1029	132.634	1000	146.889	383	54.2274	311	50.2771	269	43.1326
STM14_4476	rfaZ	810	652	71.047	903	100.443	1616	204.843	1101	134.524	727	101.423	665	92.0168
STM14_4475	rfaK	1146	739	56.9171	1434	112.741	1383	123.909	697	60.1929	483	47.6266	516	50.4656
STM14_4474	rfaL	1215	2958	214.885	3278	243.08	671	56.7037	1270	103.449	935	86.9606	1326	122.32
STM14_4473	rfaC	954	1833	169.589	2399	226.568	1249	134.425	2261	234.557	1799	213.093	2400	281.964
STM14_4472	rfaF	1047	1843	155.368	1945	167.374	1599	156.808	2350	222.136	1820	196.432	2176	232.939
STM14_4471	rfaD	933	5404	511.231	5008	483.614	5960	655.888	7338	778.382	5567	674.259	6081	730.506
STM14_4470	kbl	1197	14013	1033.29	11458	862.444	1340	114.941	2803	231.753	1239	116.967	858	80.3385
STM14_4469	tdh	1026	15736	1353.72	12658	1111.56	4592	459.536	4508	434.844	3976	437.911	2003	218.809
STM14_4468	-	141	46	28.7953	37	23.6428	35	25.4867	41	28.7781	67	53.6961	19	15.1031
STM14_4467	yibD	1035	415	35.3908	411	35.7781	209	20.7334	137	13.1002	181	19.7617	159	17.2182
STM14_4466	yigQ	963	774	70.9411	1106	103.477	226	24.0961	260	26.7205	340	39.897	406	47.2531
STM14_4465	yibP	1284	1386	95.2755	1828	128.271	658	52.617	814	62.7417	559	49.1965	690	60.2303
STM14_4464	pmgI	1545	11318	646.583	13549	790.123	1501	99.751	1440	92.2424	1282	93.7663	1214	88.0686
STM14_4463	yibN	432	3050	623.16	2968	619.008	1762	418.781	1052	241.007	1234	322.789	1379	357.776
STM14_4462	grxC	252	1866	653.573	2038	728.651	813	331.249	1113	437.111	919	412.1	849	377.605
STM14_4461	secB	468	3574	674.05	2621	504.588	1563	342.909	1339	283.16	1196	288.784	798	191.112
STM14_4460	gpsA	1020	5584	483.202	4762	420.635	1216	122.405	1476	143.213	1486	164.629	1667	183.175
STM14_4459	cysE	822	1723	185.011	1637	179.429	843	105.298	1222	147.128	1234	169.641	1672	227.979
STM14_4458	-	1311	122	8.21373	77	5.29181	32	2.50618	52	3.92552	137	11.8088	99	8.46376
STM14_4457	-	1197	586	43.2102	543	40.8716	122	10.4648	144	11.906	199	18.7865	185	17.3224
STM14_4456	-	252	3	1.05076	0	0	0	0	0	0	3	1.34527	3	1.33429
STM14_4455	-	1005	387	33.9882	453	40.6114	148	15.1203	206	20.2861	248	27.8851	244	27.2116
STM14_4454	yibK	474	211	39.2905	283	53.7928	134	29.0263	151	31.5279	162	38.621	186	43.981
STM14_4453	lldD	1191	161	11.9316	118	8.9266	592	51.0358	788	65.4804	1284	121.826	980	92.2242
STM14_4452	lldR	777	43	4.88462	25	2.89891	90	11.8929	175	22.2902	108	15.7069	152	21.9257
STM14_4451	lldP	1656	104	5.54315	53	2.88358	198	12.2764	357	21.3356	227	15.49	286	19.3569
STM14_4450	-	4386	269	5.41336	280	5.75182	972	22.7543	916	20.6692	2068	53.2806	2399	61.3045
STM14_4449	-	684	0	0	3	0.395168	8	1.20088	11	1.5916	7	1.15646	12	1.96633
STM14_4448	-	198	0	0	0	0	0	0	0	0	2	1.14144	2	1.13213
STM14_4447	yibL	363	1049	255.066	916	227.355	570	161.225	653	178.034	657	204.525	875	270.167
STM14_4446	-	210	230	96.67	138	59.2074	5077	2482.29	2974	1401.58	6806	3662.35	7083	3780.32
STM14_4445	mtlR	591	130	19.4151	163	24.8494	31	5.38567	56	9.37772	78	14.914	67	12.7063
STM14_4444	mtlD	1164	1737	131.713	2153	166.651	508	44.8101	490	41.662	702	68.1509	794	76.4537
STM14_4443	mtlA	1917	2992	137.76	2989	140.482	813	43.5445	954	49.2519	1418	83.5875	1625	95.0084
STM14_4442	yibF	609	704	102.033	550	81.3695	1175	198.101	984	159.91	1117	207.264	1089	200.42
STM14_4441	selA	1392	1090	69.1147	1188	76.8941	307	22.6446	405	28.7947	517	41.97	547	44.0432
STM14_4440	selB	1851	2916	139.048	3192	155.372	694	38.4962	842	45.0197	1055	64.407	1270	76.9003
STM14_4439	-	882	148	14.8107	151	15.425	479	55.7612	252	28.2767	444	56.8855	529	67.223
STM14_4438	aldB	1539	518	29.7081	423	24.7638	356	23.7507	313	20.1281	522	38.3283	444	32.3352
STM14_4437	-	144	2	1.22589	6	3.75409	22	15.6865	20	13.7456	53	41.5911	70	54.4837
STM14_4436	-	1956	278	12.5447	228	10.5022	72	3.77945	112	5.66691	104	6.0083	105	6.0166
STM14_4435	-	816	773	83.6128	455	50.2386	67	8.43043	230	27.8955	83	11.4941	151	20.7404
STM14_4434	sgbE	696	12	1.52179	13	1.68287	22	3.24548	27	3.83929	57	9.2545	50	8.05177
STM14_4433	sgbU	861	5	0.512566	12	1.25572	10	1.19251	14	1.60924	23	3.01864	12	1.5621
STM14_4432	sgbH	663	8	1.06502	6	0.815368	12	1.85837	10	1.49274	15	2.55661	15	2.53576
STM14_4431	lyxK	1497	19	1.12025	12	0.72223	28	1.92044	15	0.991668	41	3.09492	34	2.54559
STM14_4430	yiaO	987	12	1.07312	14	1.27799	6	0.624165	7	0.701904	28	3.20574	18	2.04402
STM14_4429	yiaN	1278	1	0.0690641	3	0.211498	1	0.0803405	1	0.0774401	22	1.94527	10	0.877001
STM14_4428	yiaM	474	0	0	0	0	1	0.216614	1	0.208794	4	0.953606	1	0.236457
STM14_4427	-	933	5	0.473011	3	0.289705	13	1.43063	35	3.71264	54	6.54032	38	4.56491
STM14_4426	yiaL	465	1	0.189815	0	0	3	0.66242	8	1.70268	9	2.18714	8	1.92827
STM14_4425	yiaK	999	20	1.76705	5	0.450942	22	2.26111	60	5.94405	54	6.10823	27	3.02921
STM14_4424	-	147	0	0	0	0	0	0	0	0	2	1.53745	0	0
STM14_4423	yiaJ	801	705	77.6855	604	67.9392	487	62.4254	341	42.1326	683	96.3552	620	86.7541
STM14_4422	ysaA	474	435	81.0017	324	61.5861	172	37.2576	114	23.8025	291	69.3748	187	44.2175
STM14_4421	avtA	1251	599	42.2623	740	53.2955	107	8.78196	189	14.9521	106	9.57493	207	18.5457
STM14_4420	malS	2028	364	15.8422	439	19.5035	116	5.87294	151	7.36895	188	10.4756	187	10.3349
STM14_4419	-	333	33	8.74688	27	7.30526	61	18.8084	61	18.1294	52	17.646	80	26.9263
STM14_4418	bax	825	2464	263.615	2274	248.343	2339	291.1	1950	233.925	1592	218.06	1578	214.38
STM14_4417	xylR	1179	615	46.041	437	33.3952	66	5.74772	90	7.55484	105	10.0638	85	8.08046
STM14_4416	-	177	3	1.496	1	0.509029	13	7.54111	22	12.3012	20	12.7686	13	8.23191
STM14_4415	-	234	0	0	0	0	1	0.438783	2	0.845884	0	0	4	1.91591
STM14_4414	xylA	1323	830	55.3734	677	46.1047	201	15.5992	241	18.0283	265	22.6346	141	11.9451
STM14_4413	xylB	1455	350	21.2319	308	19.0723	177	12.4904	161	10.9511	232	18.0182	178	13.7116
STM14_4412	yiaB	354	21	5.236	14	3.56321	5	1.45021	5	1.39786	21	6.70352	14	4.43257
STM14_4411	yiaH	996	118	10.457	98	8.86508	74	7.62847	80	7.94927	90	10.211	89	10.0152
STM14_4410	-	222	6	2.38551	4	1.62339	7	3.2375	13	5.79545	22	11.1984	9	4.54381
STM14_4409	-	303	15	4.3695	14	4.16295	18	6.09951	14	4.5728	13	4.84828	14	5.17864
STM14_4408	-	138	1	0.639594	0	0	1	0.744023	0	0	1	0.818857	1	0.812179
STM14_4407	glyQ	912	3190	308.73	3699	365.431	744	83.7613	960	104.177	659	81.6541	595	73.1228
STM14_4406	glyS	2070	9996	426.225	10367	451.231	1620	80.3544	2556	122.205	1379	75.2803	1535	83.113
STM14_4404	-	468	31	5.84654	38	7.31567	19	4.16843	34	7.19002	98	23.6629	73	17.4827
STM14_4403	-	132	0	0	0	0	0	0	0	0	0	0	0	0
STM14_4402	-	288	4	1.22589	4	1.25136	25	8.91277	28	9.62193	29	11.3787	27	10.5076
STM14_4401	-	486	178	32.3271	182	33.7405	360	76.0556	462	94.0811	771	179.269	701	161.664
STM14_4400	-	540	966	157.894	714	119.13	791	150.4	310	56.8152	249	52.1066	235	48.7758
STM14_4399	cspA	213	116446	48253.4	104166	44061.8	16095	7758.48	17587	8171.64	6234	3307.31	10901	5736.11
STM14_4398	yiaG	291	186	56.4161	164	50.777	3342	1179.18	590	200.658	1037	402.692	1549	596.608
STM14_4397	yiaF	711	3830	475.458	2749	348.354	1623	234.377	1149	159.936	955	151.782	1096	172.771
STM14_4396	yiaE	975	1822	164.94	1405	129.834	598	62.9741	860	87.2953	541	62.7018	444	51.0398
STM14_4395	-	135	7	4.57665	0	0	7	5.3239	5	3.6655	23	19.2522	6	4.98136
STM14_4394	yiaD	663	774	103.041	1126	153.017	436	67.5209	564	84.1904	376	64.0858	379	64.0702
STM14_4393	-	102	1	0.865333	1	0.883316	0	0	1	0.970279	4	4.43146	3	3.29649
STM14_4392	bisC	2334	1209	45.7203	1221	47.1336	542	23.8432	562	23.8305	629	30.4535	676	32.4621
STM14_4391	yiaC	441	432	86.4626	403	82.3346	221	51.454	266	59.6953	325	83.2783	319	81.0742
STM14_4390	-	582	1032	156.509	882	136.541	273	48.162	349	59.3471	340	66.0151	366	70.4837
STM14_4389	yhjY	705	27	3.38032	28	3.57837	301	43.8372	178	24.9878	522	83.6698	581	92.3672
STM14_4388	-	162	3	1.63452	6	3.33697	35	22.1829	33	20.1602	63	43.9453	71	49.1218
STM14_4387	lpfA	537	23	3.78039	19	3.18783	19	3.63283	14	2.58018	24	5.05038	33	6.88764
STM14_4386	-	699	2	0.252543	3	0.386688	3	0.440666	4	0.566343	12	1.93995	5	0.801722
STM14_4385	lpfB	2529	32	1.11682	51	1.81693	56	2.27355	49	1.91754	96	4.28953	81	3.58977
STM14_4383	lpfE	528	20	3.34333	13	2.21833	33	6.41719	25	4.68601	24	5.13647	41	8.70323
STM14_4382	yhjW	1692	995	51.9046	827	44.0374	507	30.7661	510	29.8309	313	20.9041	403	26.6953
STM14_4380	-	1008	74	6.47969	99	8.84893	35	3.56511	31	3.04367	21	2.35421	29	3.22454
STM14_4379	-	162	0	0	0	0	0	0	1	0.610916	10	6.97545	0	0
STM14_4378	-	174	3	1.52179	1	0.517806	0	0	3	1.70635	0	0	3	1.93243
STM14_4377	-	1125	68	5.33506	67	5.36585	33	3.0118	38	3.34293	37	3.71652	52	5.18062
STM14_4376	-	1326	25	1.6641	23	1.56279	15	1.16148	14	1.04492	19	1.61919	10	0.845254
STM14_4375	dppA	1608	1426	78.2739	1315	73.681	545	34.7997	846	52.0692	485	34.0834	615	42.8667
STM14_4374	-	120	0	0	0	0	0	0	0	0	0	0	0	0
STM14_4373	dppB	1020	59	5.10546	172	15.193	19	1.91258	54	5.23951	39	4.32067	52	5.71392
STM14_4372	dppC	903	55	5.37599	120	11.9732	9	1.02334	11	1.2056	26	3.25366	25	3.10301
STM14_4371	dppD	984	321	28.7934	624	57.1354	65	6.7824	86	8.64968	78	8.9575	95	10.8208
STM14_4370	dppF	1014	190	16.5386	349	31.0101	23	2.32892	39	3.80648	31	3.4547	55	6.07933
STM14_4369	yhjV	1299	268	18.21	385	26.7035	52	4.11017	50	3.80941	60	5.2195	61	5.26322
STM14_4368	-	141	0	0	4	2.55598	0	0	2	1.40381	0	0	0	0
STM14_4367	-	261	14	4.73446	14	4.83285	52	20.4563	31	11.7549	28	12.1228	23	9.87684
STM14_4366	-	195	600	271.581	489	225.939	810	426.497	702	356.286	998	578.34	581	333.943
STM14_4364	yhjU	1680	1248	65.5675	1245	66.7692	790	48.2818	969	57.0836	1839	123.697	1966	131.161
STM14_4363	yhjT	192	0	0	1	0.469261	0	0	0	0	0	0	0	0
STM14_4362	yhjS	1572	1383	77.652	1300	74.5087	1596	104.243	1540	96.9538	3145	226.076	2910	207.478
STM14_4361	-	114	7	5.41971	11	8.69369	42	37.8277	26	22.5718	86	85.2473	65	63.9056
STM14_4360	yhjR	204	347	150.135	275	121.456	190	95.6288	147	71.3155	338	187.229	484	265.917
STM14_4359	yhjQ	753	268	31.414	218	26.0842	100	13.6355	77	10.1203	184	27.6128	219	32.5972
STM14_4358	bcsA	2625	760	25.5545	968	33.2248	250	9.77858	190	7.16343	434	18.683	536	22.8858
STM14_4357	yhjN	2301	2152	82.5484	2086	81.6796	446	19.9014	306	13.1614	622	30.5465	766	37.3115
STM14_4356	-	1110	454	36.1007	431	34.9841	156	14.43	119	10.6101	142	14.4561	232	23.4259
STM14_4355	yhjL	3543	1512	37.6672	1720	43.7395	553	16.0258	437	12.2069	671	21.4012	899	28.4393
STM14_4354	-	192	0	0	0	0	0	0	0	0	0	0	0	0
STM14_4353	yhjK	1974	586	26.202	619	28.2527	314	16.3323	338	16.946	363	20.7801	433	24.5851
STM14_4352	-	147	0	0	0	0	0	0	0	0	0	0	0	0
STM14_4351	dctA	1287	3538	242.64	2232	156.254	299	23.8538	375	28.837	367	32.2236	437	38.0569
STM14_4350	-	138	10	6.39594	7	4.5702	61	45.3854	103	73.8678	105	85.98	199	161.624
STM14_4349	yhjJ	1488	2806	166.444	2743	166.088	477	32.914	589	39.175	370	28.0987	425	32.0123
STM14_4348	kdgK	930	975	92.5348	923	89.42	183	20.2038	174	18.5167	197	23.937	332	40.0116
STM14_4347	-	117	3	2.26318	1	0.77007	6	5.26539	6	5.07531	12	11.59	8	7.66364
STM14_4346	yhjH	768	953	109.525	1053	123.533	1693	226.34	765	98.5819	2274	334.593	2028	295.963
STM14_4345	yhjG	2061	667	28.5648	834	36.4589	1836	91.466	932	44.7543	3030	166.131	4033	219.321
STM14_4344	yhjE	1323	32	2.13488	38	2.58785	57	4.42364	57	4.26395	103	8.79761	95	8.04812
STM14_4343	-	141	0	0	1	0.638994	1	0.728192	0	0	2	1.60287	1	0.794898
STM14_4342	yhjD	1029	184	15.7829	207	18.1247	192	19.158	226	21.7365	258	28.3329	321	34.9639
STM14_4341	yhjC	900	126	12.3569	114	11.4124	61	6.95909	134	14.7353	187	23.4794	183	22.7897
STM14_4340	-	126	7	4.90355	1	0.715065	23	18.7423	30	23.5639	70	62.779	45	40.0288
STM14_4339	-	144	1	0.612944	0	0	1	0.713022	2	1.37456	6	4.70843	3	2.33501
STM14_4338	yhjB	603	49	7.17236	21	3.13775	101	17.1977	58	9.51935	143	26.7982	71	13.1969
STM14_4337	-	357	3	0.741714	6	1.51426	17	4.88929	3	0.831668	12	3.7984	9	2.82556
STM14_4336	-	141	0	0	0	0	4	2.91277	4	2.80762	11	8.81578	4	3.17959
STM14_4335	-	1590	2626	145.774	1884	106.758	283	18.2749	1254	78.0544	484	34.3982	605	42.647
STM14_4334	treF	1650	374	20.0065	352	19.2209	26742	1664.08	4794	287.548	15361	1052.02	15181	1031.21
STM14_4333	-	126	16	11.2081	22	15.7314	76	61.931	25	19.6366	61	54.7074	88	78.2786
STM14_4332	-	720	508	62.2751	394	49.3037	231	32.9416	274	37.663	333	52.2635	399	62.1114
STM14_4331	-	978	465	41.966	516	47.5365	236	24.7764	339	34.305	379	43.7913	294	33.693
STM14_4330	-	846	92	9.59844	94	10.0109	15	1.82048	49	5.73222	52	6.94577	48	6.35919
STM14_4329	-	1320	35	2.34033	29	1.97943	31	2.41131	61	4.57354	66	5.65011	70	5.94367
STM14_4328	-	1044	166	14.0343	109	9.4068	91	8.94965	86	8.15257	351	37.9921	257	27.5907
STM14_4327	gor	1353	4392	286.515	4079	271.626	12772	969.229	9809	717.503	11001	918.801	13384	1108.71
STM14_4326	yhiR	843	1332	139.463	1432	153.049	1699	206.934	2043	239.849	1973	264.476	2257	300.078
STM14_4325	-	168	3	1.57614	1	0.536299	39	23.8353	20	11.782	25	16.8158	25	16.6787
STM14_4324	-	1272	268	18.5965	222	15.7247	615	49.6425	500	38.9027	912	81.0205	1066	93.9292
STM14_4323	prlC	2043	10133	437.777	8025	353.91	45296	2276.44	47428	2297.54	68667	3798.1	61780	3389.3
STM14_4322	yhiQ	759	518	60.2381	563	66.8317	2770	374.717	2770	361.189	3628	540.148	3152	465.452
STM14_4321	yhiP	1473	20076	1202.98	13602	831.986	1184	82.5304	6155	413.544	727	55.7723	962	73.1986
STM14_4320	uspA	435	21929	4449.52	14665	3037.45	13211	3118.26	23905	5438.72	28825	7488.02	19163	4937.48
STM14_4319	uspB	336	245	64.3591	164	43.9765	1142	348.973	1152	339.32	1518	510.528	1657	552.731
STM14_4318	pitA	1497	5324	313.906	6810	409.866	577	39.5748	857	56.6573	648	48.9148	741	55.4788
STM14_4317	yhiN	1197	454	33.4769	660	49.6782	350	30.022	410	33.899	767	72.4083	827	77.4359
STM14_4316	-	132	0	0	0	0	0	0	1	0.749761	1	0.856078	2	1.69819
STM14_4315	yhiI	1068	410	33.8841	296	24.971	405	38.9358	863	79.9717	774	81.8949	720	75.56
STM14_4314	-	2742	888	28.5844	780	25.6297	876	32.8021	1607	58.0023	1803	74.3046	1648	67.3629
STM14_4313	yhiH	1125	300	23.537	245	19.6214	233	21.2652	479	42.1386	467	46.9085	452	45.0315
STM14_4312	nikR	402	448	98.3638	378	84.7192	283	72.2812	336	82.7199	282	79.2702	388	108.177
STM14_4311	acpT	579	242	36.891	257	39.9918	396	70.2234	497	84.9522	457	89.1918	490	94.8524
STM14_4310	yhhT	1050	67	5.63208	77	6.6072	105	10.2675	55	5.18406	66	7.103	114	12.1688
STM14_4309	yhhS	1218	524	37.9723	436	32.2519	193	16.2695	278	22.5889	306	28.3897	303	27.8821
STM14_4308	-	558	4288	678.272	3668	592.258	3756	691.125	4818	854.534	2835	574.124	3132	629.098
STM14_4307	yhhQ	666	29	3.84332	27	3.65263	77	11.8708	30	4.45804	126	21.3788	76	12.79
STM14_4306	yhhP	246	120	43.0556	107	39.1891	204	85.1452	151	60.7489	192	88.1969	204	92.9449
STM14_4305	tcp	1644	3149	169.065	2354	129.009	4210	262.933	1442	86.8081	3553	244.22	3441	234.592
STM14_4304	zntA	2199	1372	55.0696	1369	56.0911	1154	53.8823	2168	97.5733	15996	822.003	13563	691.292
STM14_4303	yhhN	627	796	112.054	678	97.4268	838	137.228	912	143.954	1233	222.22	1577	281.9
STM14_4302	yhhM	372	196	46.5046	118	28.5795	148	40.8492	122	32.4574	246	74.7273	255	76.8295
STM14_4301	yhhL	273	194	62.7223	150	49.5045	145	54.5344	186	67.4291	199	82.3716	278	114.133
STM14_4300	yhhF	597	197	29.1256	210	31.6928	145	24.9378	188	31.1659	241	45.6173	299	56.1342
STM14_4299	ftsY	1476	2312	138.256	2450	149.553	1425	99.1274	1520	101.919	1683	128.85	1949	147.998
STM14_4298	ftsE	669	1027	135.496	1114	150.029	589	90.3971	566	83.7312	679	114.691	793	132.855
STM14_4297	ftsX	1056	919	76.813	978	83.4432	545	52.9905	567	53.1393	593	63.4568	736	78.1168
STM14_4296	-	144	0	0	0	0	7	4.99115	1	0.687281	10	7.84738	14	10.8967
STM14_4295	rpoH	855	6324	652.843	5427	571.886	16160	1940.62	11964	1384.86	20740	2741.13	14372	1884
STM14_4294	livJ	1098	255	20.4985	172	14.1137	382	35.7212	819	73.8207	758	78.0107	631	64.4107
STM14_4293	-	135	6	3.92284	7	4.67176	7	5.3239	19	13.9289	9	7.53348	15	12.4534
STM14_4292	yhhK	384	180	41.3737	163	38.2448	91	24.3319	127	32.7318	102	30.0162	112	32.6902
STM14_4291	-	117	2	1.50879	0	0	29	25.4494	15	12.6883	16	15.4533	23	22.033
STM14_4290	livK	1110	95	7.55412	67	5.43836	245	22.6625	404	36.021	451	45.9135	441	44.5293
STM14_4289	livH	927	8	0.761717	19	1.84667	49	5.42727	72	7.68687	101	12.312	95	11.4862
STM14_4288	livM	1278	28	1.93379	36	2.53798	73	5.86485	133	10.2995	168	14.8548	136	11.9272
STM14_4287	livG	768	60	6.89562	36	4.22335	100	13.3692	148	19.072	199	29.2805	221	32.2524
STM14_4286	livF	714	30	3.70857	26	3.28089	57	8.19675	93	12.8909	100	15.8266	92	14.4418
STM14_4285	yhhV	228	1	0.387122	0	0	1	0.450329	9	3.90665	4	1.9825	3	1.47475
STM14_4284	-	369	21	5.02315	11	2.68585	50	13.9126	78	20.9202	142	43.486	143	43.4351
STM14_4283	ugpB	1317	538	36.0562	418	28.5961	539	42.0212	530	39.8279	1195	102.534	1421	120.931
STM14_4282	ugpA	888	23	2.28612	23	2.33362	26	3.00625	9	1.00306	93	11.8347	82	10.3498
STM14_4281	ugpE	846	28	2.92126	48	5.11195	23	2.7914	21	2.45666	91	12.1551	105	13.9107
STM14_4280	ugpC	1071	128	10.5488	176	14.8061	53	5.08103	54	4.99001	211	22.2628	261	27.3138
STM14_4279	ugpQ	741	316	37.6402	294	35.7475	142	19.6759	129	17.2293	183	27.9074	254	38.419
STM14_4278	yhhA	417	256	54.186	198	42.7804	999	245.977	679	161.15	1415	383.449	1627	437.303
STM14_4277	-	105	0	0	0	0	0	0	0	0	0	0	2	2.13487
STM14_4276	ggt	1743	205	10.381	227	11.734	319	18.7914	150	8.51708	369	23.923	472	30.3512
STM14_4275	-	1035	448	38.2051	248	21.5887	158	15.6741	820	78.4098	585	63.8708	866	93.7796
STM14_4274	-	972	260	23.6097	164	15.2018	69	7.28867	618	62.9244	328	38.1325	727	83.8299
STM14_4273	-	762	689	79.8082	457	54.0353	607	81.7898	1327	172.351	2669	395.805	1883	276.966
STM14_4272	-	1215	615	44.6768	667	49.4613	163	13.7745	1715	139.696	502	46.689	1186	109.405
STM14_4271	yhhY	489	73	13.1764	60	11.055	25	5.24924	33	6.67885	21	4.85286	13	2.97965
STM14_4270	-	129	0	0	0	0	0	0	0	0	0	0	0	0
STM14_4269	-	126	7	4.90355	4	2.86026	3	2.44465	4	3.14186	5	4.48422	8	7.11623
STM14_4268	yhhX	1038	1470	124.998	1257	109.107	557	55.0964	635	60.5443	358	38.9738	419	45.2426
STM14_4267	yhhW	696	361	45.7806	282	36.5053	14255	2102.92	22143	3148.65	21254	3450.79	11852	1908.59
STM14_4266	gntR	996	1521	134.789	1575	142.475	1712	176.486	2789	277.132	4406	499.888	2699	303.721
STM14_4265	gntK	534	27	4.46278	33	5.56787	21	4.03779	69	12.7881	92	19.4686	59	12.3834
STM14_4264	gntU	1341	137	9.01727	143	9.60779	89	6.81438	132	9.74186	190	16.0108	143	11.9519
STM14_4263	-	243	29	10.5336	42	15.5725	65	27.4645	44	17.9202	56	26.0417	68	31.3641
STM14_4261	-	165	47	25.1418	51	27.8485	36	22.4018	12	7.19771	21	14.3821	40	27.1711
STM14_4260	asd	1107	5295	422.184	4561	371.218	1420	131.706	1530	136.786	960	97.9965	1035	104.791
STM14_4259	-	174	29	14.7107	33	17.0876	18	10.6216	25	14.2196	22	14.2876	37	23.8332
STM14_4258	glgB	2187	2907	117.322	3195	131.625	4871	228.683	2315	104.761	5452	281.705	8000	409.989
STM14_4257	glgX	1977	1866	83.3083	1975	90.007	1784	92.6517	913	45.7047	1836	104.943	3263	184.987
STM14_4256	glgC	1296	1594	108.559	1361	94.617	1082	85.721	793	60.5571	1065	92.8607	1468	126.956
STM14_4255	glgA	1434	1162	71.5221	1106	69.49	1058	75.7533	604	41.6855	855	67.3758	1071	83.7088
STM14_4254	glgP	2448	4230	152.515	3868	142.361	2193	91.9798	1171	47.3415	1441	66.5181	1985	90.8824
STM14_4253	-	756	1813	211.67	1481	176.502	1213	164.742	1604	209.981	2921	436.613	2803	415.558
STM14_4252	-	906	81	7.89115	85	8.45292	35	3.96648	46	5.02489	55	6.85996	66	8.16482
STM14_4251	-	1716	89	4.57779	90	4.72543	62	3.70971	100	5.76739	65	4.28039	57	3.72296
STM14_4249	-	1110	88	6.9975	89	7.22409	134	12.395	144	12.8392	154	15.6778	155	15.6509
STM14_4248	-	1560	244	13.8054	213	12.3019	198	13.0318	216	13.7033	263	19.051	269	19.3267
STM14_4247	-	546	61	9.86099	59	9.73589	44	8.27419	32	5.80035	67	13.8666	61	12.5218
STM14_4246	glpD	1509	22370	1308.46	14183	846.827	36552	2487.06	34770	2280.41	17122	1282.19	18632	1383.89
STM14_4245	glpE	327	142	38.3287	124	34.1657	812	254.961	993	300.537	424	146.523	420	143.957
STM14_4244	glpG	831	441	46.8404	356	38.598	741	91.5551	1111	132.315	527	71.6633	616	83.0827
STM14_4243	-	117	0	0	0	0	0	0	0	0	0	0	0	0
STM14_4242	glpR	759	1446	168.155	1412	167.613	1469	198.722	1896	247.226	957	142.481	1153	170.262
STM14_4241	rtcR	1584	787	43.8534	749	42.6032	363	23.5297	768	47.9847	472	33.6724	726	51.3703
STM14_4240	-	123	0	0	0	0	1	0.834757	5	4.02311	2	1.83744	0	0
STM14_4239	-	1554	344	19.5385	347	20.1185	15539	1026.69	5199	331.105	2708	196.918	2293	165.38
STM14_4238	rtcB	1218	522	37.8274	573	42.3861	15229	1283.78	4193	340.702	2373	220.16	2376	218.64
STM14_4237	rtcA	1020	149	12.8935	165	14.5747	2552	256.889	656	63.6503	581	64.367	507	55.7107
STM14_4236	-	261	67	22.6578	73	25.1999	366	143.981	224	84.9384	305	132.052	369	158.459
STM14_4235	-	276	199	63.6396	204	66.5943	980	364.571	491	176.063	1186	485.582	1552	630.251
STM14_4234	malT	2706	8942	291.669	8223	273.791	3402	129.084	12623	461.67	992	41.4258	1947	80.6434
STM14_4233	-	108	5	4.08629	6	5.00546	24	22.8167	17	15.5784	28	29.2969	15	15.5668
STM14_4232	malP	2394	6448	237.73	9242	347.823	574	24.618	782	32.328	514	24.262	453	21.2082
STM14_4231	malQ	2079	3670	155.81	6176	267.651	781	38.5711	874	41.6058	788	42.8311	869	46.8485
STM14_4230	gntT	1317	163	10.9241	173	11.8352	119	9.2774	249	18.7116	144	12.3556	145	12.3399
STM14_4229	-	150	4	2.3537	9	5.40589	6	4.107	8	5.27832	17	12.8069	17	12.7025
STM14_4228	yhgI	576	7328	1122.91	4867	761.298	8659	1543.51	8919	1532.46	10783	2115.46	9329	1815.28
STM14_4227	yhgH	684	53	6.83916	69	9.08885	31	4.6534	48	6.94516	41	6.77353	42	6.88215
STM14_4226	bioH	771	656	75.0987	535	62.5195	268	35.6899	351	45.0557	220	32.2445	247	35.9065
STM14_4225	-	915	222	21.4149	147	14.4748	138	15.4854	274	29.6365	261	32.2334	270	33.073
STM14_4224	-	114	0	0	0	0	2	1.80132	0	0	0	0	0	0
STM14_4223	yhgG	237	34	12.6623	35	13.3056	47	20.3617	57	23.8025	62	29.5618	43	20.3353
STM14_4222	feoB	2319	4099	156.013	3874	150.513	1724	76.3311	1831	78.142	2077	101.21	1425	68.8723
STM14_4221	feoA	228	8	3.09698	6	2.37101	10	4.50329	13	5.64294	13	6.44311	6	2.94949
STM14_4220	-	231	11	4.20304	9	3.51032	0	0	1	0.428435	3	1.46756	1	0.485198
STM14_4219	yhgF	2328	5320	201.703	6571	254.311	487	21.4789	749	31.8417	384	18.6395	597	28.7423
STM14_4218	greB	474	253	47.1113	391	74.3215	272	58.9191	315	65.7702	282	67.2292	303	71.6465
STM14_4217	ompR	720	3089	378.677	3015	377.286	1288	183.674	1451	199.449	942	147.845	948	147.573
STM14_4216	envZ	1353	1198	78.1524	1373	91.43	262	19.8824	390	28.5275	279	23.302	404	33.4668
STM14_4215	pckA	1620	57516	3133.7	43668	2428.65	14724	933.203	20539	1254.76	13878	968.053	9873	683.069
STM14_4214	-	108	12	9.8071	9	7.50818	72	68.4501	44	40.3205	55	57.5475	73	75.7582
STM14_4213	-	135	22	14.3838	20	13.3479	50	38.0278	22	16.1282	66	55.2456	95	78.8716
STM14_4212	yhgE	1710	233	12.0266	193	10.169	294	17.6529	321	18.5783	426	28.1514	507	33.2309
STM14_4211	hslO	879	1151	115.577	1314	134.686	859	100.339	594	66.8797	1230	158.126	1176	149.951
STM14_4210	yrfH	402	116	25.4692	169	37.8771	137	34.9913	127	31.2662	217	60.9987	198	55.2039
STM14_4209	yrfG	669	431	56.8636	572	77.0346	554	85.0254	493	72.9319	573	96.7867	721	120.792
STM14_4208	yrfF	2133	2865	118.554	2420	102.221	2307	111.051	2003	92.9366	1143	60.554	1046	54.9631
STM14_4207	-	114	36	27.8728	25	19.7584	15	13.5099	40	34.7258	12	11.895	6	5.89898
STM14_4206	nudE	564	606	94.8368	480	76.6793	678	123.429	771	135.292	587	117.611	658	130.761
STM14_4205	mrcA	2577	1892	64.8022	2609	91.217	382	15.22	484	18.5878	390	17.1016	500	21.7463
STM14_4204	yrfD	780	73	8.2606	87	10.0494	47	6.18683	37	4.69466	50	7.24374	52	7.47204
STM14_4203	yrfC	540	12	1.96142	8	1.33479	7	1.33097	15	2.74912	12	2.51116	11	2.28312
STM14_4202	yrfB	474	14	2.60695	10	1.90081	19	4.11567	10	2.08794	7	1.66881	22	5.20206
STM14_4201	yrfA	402	3	0.658686	1	0.224125	4	1.02164	3	0.738571	8	2.2488	1	0.278808
STM14_4200	hofQ	1239	125	8.90475	125	9.08981	254	21.0488	258	20.6084	381	34.7489	423	38.2648
STM14_4199	aroK	522	3920	662.825	4200	724.928	2562	503.934	2389	452.942	1824	394.858	2102	451.329
STM14_4198	aroB	1089	3451	279.705	4014	332.097	1942	183.099	2151	195.483	1544	160.216	1683	173.216
STM14_4197	damX	1278	8260	570.47	8447	595.508	2646	212.581	2670	206.765	2136	188.868	2474	216.97
STM14_4196	dam	837	1580	166.615	1316	141.66	426	52.2576	434	51.317	355	47.9281	410	54.9021
STM14_4195	rpe	678	1625	211.547	1477	196.276	420	63.6041	771	112.544	326	54.3344	346	57.1975
STM14_4194	gph	759	1338	155.596	1103	130.933	272	36.7953	313	40.8131	218	32.4565	274	40.4613
STM14_4193	trpS	1005	3103	272.52	2726	244.386	706	72.128	628	61.843	567	63.7535	705	78.6238
STM14_4192	-	141	0	0	0	0	1	0.728192	4	2.80762	0	0	1	0.794898
STM14_4191	yhfL	171	25	12.9041	27	14.226	23	13.8101	21	12.154	15	9.91248	25	16.3861
STM14_4190	-	189	0	0	0	0	0	0	0	0	0	0	0	0
STM14_4189	-	459	8	1.53837	4	0.785169	25	5.59233	6	1.29371	13	3.2005	32	7.8139
STM14_4188	bigA	5895	359	5.37519	398	6.08297	344	5.99156	358	6.0103	593	11.3673	631	11.9971
STM14_4187	cysG	1374	1140	73.2321	1725	113.115	201	15.0202	209	15.0542	161	13.2412	140	11.4202
STM14_4186	nirC	810	292	31.8186	782	86.9837	17	2.15491	50	6.10916	50	6.97545	23	3.18254
STM14_4185	-	156	0	0	2	1.15511	5	3.29087	8	5.07531	15	10.8656	16	11.4955
STM14_4184	nirD	327	268	72.3386	697	192.044	24	7.53579	134	40.5559	47	16.2419	7	2.39928
STM14_4183	nirB	2544	8505	295.08	15286	541.368	363	14.6506	1310	50.9625	442	19.6333	295	12.9968
STM14_4182	-	177	16	7.97866	6	3.05418	23	13.342	24	13.4195	22	14.0455	23	14.5642
STM14_4181	yhfC	1182	210	15.6814	325	24.7732	116	10.0764	280	23.4443	140	13.3844	269	25.5074
STM14_4180	-	153	1	0.576888	0	0	5	3.3554	2	1.29371	1	0.738577	1	0.732553
STM14_4179	ppiA	573	2891	445.325	2680	421.402	730	130.808	520	89.8143	394	77.7014	390	76.2853
STM14_4178	yhfG	168	2	1.05076	1	0.536299	0	0	4	2.35639	0	0	0	0
STM14_4177	fic	603	75	10.9781	110	16.4358	237	40.3549	157	25.7679	228	42.7272	349	64.8692
STM14_4176	-	564	203	31.7688	201	32.1095	250	45.512	213	37.3764	313	62.7123	398	79.0924
STM14_4175	-	1218	303	21.9573	335	24.7807	277	23.3506	240	19.5012	510	47.3162	583	53.6478
STM14_4174	yhfK	2088	2480	104.835	2567	110.767	350	17.2109	630	29.8612	429	23.2174	545	29.2548
STM14_4173	crp	633	14191	1978.76	11870	1689.52	2453	397.886	3096	484.054	1482	264.565	1634	289.32
STM14_4172	-	183	123	59.3249	133	65.4812	449	251.919	455	246.069	471	290.842	546	334.405
STM14_4171	yhfA	405	999	217.718	888	197.549	479	121.436	840	205.268	293	81.7523	391	108.206
STM14_4170	prkB	870	1045	106.018	1019	105.529	661	78.0095	1042	118.535	620	80.5304	785	101.13
STM14_4169	yheU	219	6	2.41819	2	0.822815	4	1.87534	6	2.71146	4	2.06397	2	1.02357
STM14_4168	yheT	1068	1351	111.652	1200	101.234	801	77.0063	1154	106.938	717	75.8639	840	88.1533
STM14_4167	-	126	0	0	0	0	0	0	1	0.785464	0	0	0	0
STM14_4166	-	312	2266	641.045	2020	583.328	947	311.645	1289	408.879	805	291.56	1065	382.583
STM14_4164	yheS	1908	1534	70.9627	1974	93.2148	359	19.3189	473	24.5346	471	27.8952	631	37.0665
STM14_4163	-	105	7	5.88426	10	8.58078	2	1.95572	2	1.88511	0	0	3	3.2023
STM14_4162	yheR	552	60	9.5939	52	8.48751	372	69.1941	671	120.304	414	84.7517	482	97.8675
STM14_4161	kefB	1806	466	22.7746	378	18.8578	887	50.4279	1508	82.6381	1042	65.1984	1724	106.992
STM14_4160	yheV	201	44	19.3215	40	17.93	157	80.199	323	159.039	174	97.8229	290	161.708
STM14_4159	slyD	591	9541	1424.92	9345	1424.65	4590	797.426	6012	1006.77	3465	662.526	3814	723.309
STM14_4158	slyX	219	182	73.3518	189	77.756	161	75.4826	255	115.237	227	117.13	194	99.2861
STM14_4157	fkpA	819	8173	880.807	8469	931.675	2465	309.028	2238	270.441	1552	214.139	1851	253.311
STM14_4156	yheO	723	2141	261.374	1856	231.289	487	69.1601	517	70.77	283	44.2319	468	72.5501
STM14_4155	yheN	387	37	8.43867	38	8.84685	13	3.44903	17	4.34745	12	3.50395	9	2.60653
STM14_4154	yheM	357	40	9.88952	53	13.3759	20	5.75211	29	8.03945	14	4.43146	22	6.90693
STM14_4153	yheL	288	337	103.281	478	149.538	146	52.0506	243	83.5046	222	87.1059	284	110.524
STM14_4152	rpsL	375	10745	2529.06	14625	3513.83	1653	452.592	2229	588.269	1502	452.612	1670	499.133
STM14_4151	rpsG	471	11131	2085.91	15385	2943.02	1297	282.738	2111	443.572	1296	310.936	1650	392.639
STM14_4150	fusA	2115	59058	2464.63	84497	3599.54	12929	627.653	40780	1908.24	17409	930.145	29469	1561.66
STM14_4149	-	1185	20632	1536.76	24220	1841.5	11334	982.042	31781	2654.28	12457	1187.91	19711	1864.32
STM14_4148	-	192	0	0	0	0	0	0	0	0	0	0	0	0
STM14_4147	bfd	195	24	10.8633	15	6.93063	1084	570.768	841	426.833	889	515.174	798	458.669
STM14_4146	bfr	477	1343	248.508	1176	222.129	4821	1037.73	3353	695.684	4035	955.9	4064	954.918
STM14_4145	hopD	594	3	0.445777	5	0.758402	3	0.518561	5	0.833068	6	1.14144	12	2.26426
STM14_4144	rpsJ	312	17149	4851.4	24336	7027.66	1380	454.14	8636	2739.4	1971	713.87	4767	1712.46
STM14_4143	rplC	630	12607	1766.26	17693	2530.33	1101	179.437	5363	842.489	1268	227.439	2871	510.768
STM14_4142	rplD	606	7432	1082.47	11338	1685.7	586	99.2865	3550	579.766	789	147.127	1951	360.841
STM14_4141	rplW	303	2065	601.535	3555	1057.09	255	86.4098	2073	677.101	451	168.198	1190	440.185
STM14_4140	rplB	822	11388	1222.81	16777	1838.9	1292	161.382	13415	1615.16	3109	427.402	7740	1055.36
STM14_4139	rpsS	279	1217	385.008	2157	696.566	186	68.4501	2153	763.724	428	173.351	1066	428.237
STM14_4138	rplV	333	1283	340.068	1933	523.002	239	73.6918	2869	852.674	708	240.257	1557	524.053
STM14_4137	rpsC	702	7724	971.155	11363	1458.38	1979	289.45	26238	3699.05	7491	1205.84	16065	2564.92
STM14_4136	rplP	411	2067	443.897	3043	667.077	674	168.377	9504	2288.56	3003	825.659	6337	1728.11
STM14_4135	rpmC	192	8	3.67766	23	10.793	10	5.34766	222	114.432	74	43.553	115	67.1317
STM14_4134	rpsQ	255	271	93.8021	452	159.703	82	33.0171	1156	448.657	348	154.215	627	275.587
STM14_4133	rplN	372	9599	2277.54	14640	3545.8	4194	1157.58	9596	2552.96	1936	588.098	4320	1301.58
STM14_4132	rplX	315	2956	828.28	5361	1533.39	997	324.975	2507	787.663	565	202.687	1228	436.937
STM14_4131	rplE	540	7203	1177.34	10870	1813.64	2247	427.243	5417	992.8	1187	248.396	3084	640.105
STM14_4130	rpsN	291	3448	1045.82	5988	1853.98	999	352.483	2498	849.564	597	231.829	1316	506.867
STM14_4129	rpsH	393	15192	3411.97	23061	5286.91	2509	655.501	8830	2223.64	1556	447.408	4643	1324.15
STM14_4128	rplF	534	10498	1735.2	15540	2621.96	2151	413.585	9801	1816.46	2025	428.52	5471	1148.3
STM14_4127	rplR	354	1260	314.16	1692	430.639	273	79.1817	1851	517.488	403	128.644	940	297.615
STM14_4126	rpsE	504	8797	1540.59	10804	1931.39	2008	409.071	13456	2642.3	3045	682.722	7692	1710.56
STM14_4125	rpmD	180	7	3.43249	28	14.0153	3	1.71125	66	36.2884	7	4.39453	31	19.3028
STM14_4124	rplO	435	10280	2085.87	11014	2281.24	3086	728.403	23177	5273.09	6204	1611.65	13809	3557.98
STM14_4123	secY	1332	40759	2700.86	40751	2756.45	15510	1195.56	67323	5002.14	16997	1441.97	35643	2999.17
STM14_4122	-	117	1037	782.305	1217	937.175	751	659.051	1301	1100.5	452	436.556	616	590.1
STM14_4121	rpsM	357	8645	2137.37	10645	2686.54	3369	968.943	5465	1515.02	2457	777.721	3261	1023.8
STM14_4120	rpsK	390	3577	809.539	4079	942.335	1382	363.838	2325	590.004	957	277.29	1307	375.614
STM14_4119	rpsD	621	24778	3521.74	29042	4213.58	7985	1320.23	15466	2464.81	6773	1232.47	11101	2003.55
STM14_4118	rpoA	990	37071	3305.08	40357	3672.82	13900	1441.6	27064	2705.54	11292	1288.91	15961	1806.99
STM14_4117	rplQ	384	4018	923.553	4549	1067.34	1659	443.589	4478	1154.12	1760	517.927	2334	681.24
STM14_4116	yhdN	369	98	23.4414	76	18.5568	119	33.112	166	44.5224	349	106.877	213	64.697
STM14_4115	zntR	426	269	55.7347	227	48.0101	290	69.8962	444	103.15	448	118.838	674	177.33
STM14_4114	-	270	14	4.57665	19	6.34024	29	11.0281	77	28.2243	73	30.5525	69	28.6428
STM14_4113	mscL	414	1580	336.853	1047	227.857	7045	1747.21	3505	837.885	9029	2464.49	10617	2874.3
STM14_4112	trkA	1377	931	59.6759	868	56.7939	515	38.4006	874	62.8166	475	38.9804	567	46.1509
STM14_4111	sun	1290	970	66.369	1307	91.2855	861	68.5297	1864	143.006	708	62.0198	963	83.6695
STM14_4110	fmt	948	2199	204.739	2206	209.659	4245	459.764	6896	719.922	3860	460.115	3971	469.486
STM14_4109	def	510	2694	466.241	2332	411.978	6741	1357.12	7788	1511.31	4171	924.181	4541	997.958
STM14_4108	smf	1125	303	23.7724	247	19.7816	77	7.02754	74	6.50993	53	5.32366	61	6.07726
STM14_4107	smg	474	2372	441.692	1559	296.336	2305	499.296	2880	601.327	1753	417.918	1643	388.499
STM14_4106	yrdD	543	1137	184.818	899	149.168	821	155.242	1271	231.655	839	174.602	940	194.025
STM14_4105	yrdC	573	438	67.4688	502	78.9342	277	49.6353	516	89.1234	328	64.6854	521	101.909
STM14_4104	-	819	1085	116.931	1245	136.962	561	70.3306	1049	126.762	875	120.729	1220	166.958
STM14_4103	yrdB	258	182	62.2637	236	82.4154	193	76.8074	304	116.614	294	128.77	434	188.539
STM14_4102	yrdA	555	802	127.545	643	104.384	1210	223.85	1788	318.839	597	121.554	712	143.786
STM14_4101	-	123	5	3.58796	9	6.59255	28	23.3732	19	15.2878	57	52.3669	39	35.5378
STM14_4095	-	111	26	20.6744	14	11.3637	39	36.075	29	25.8566	77	78.389	60	60.5841
STM14_4094	-	135	1	0.653807	1	0.667394	1	0.760556	4	2.9324	2	1.67411	3	2.49068
STM14_4093	-	177	45	22.44	74	37.6682	66	38.2856	32	17.8926	33	21.0682	40	25.329
STM14_4092	yhdV	222	379	150.685	414	168.021	263	121.638	296	131.958	123	62.6094	144	72.701
STM14_4091	acrF	3114	134	3.79813	100	2.89333	309	10.1884	235	7.46872	514	18.6523	625	22.4953
STM14_4090	acrE	1158	16	1.21954	20	1.5561	9	0.797993	19	1.62383	15	1.46376	15	1.45182
STM14_4089	-	159	0	0	0	0	0	0	0	0	5	3.55353	1	0.70491
STM14_4088	-	162	0	0	0	0	0	0	0	0	0	0	0	0
STM14_4087	envR	663	3	0.399384	5	0.679474	26	4.02648	16	2.38838	75	12.7831	68	11.4955
STM14_4086	-	2100	118	4.95959	149	6.39268	206	10.0719	175	8.24737	314	16.8965	336	17.9329
STM14_4085	yhdU	165	48	25.6768	50	27.3025	38	23.6464	40	23.9924	23	15.7518	23	15.6234
STM14_4084	yhdJ	885	67	6.68213	254	25.8587	98	11.3697	80	8.9463	131	16.7269	150	18.9967
STM14_4083	fis	297	204	60.6257	318	96.4688	28	9.67981	53	17.661	20	7.60958	41	15.4724
STM14_4082	yhdG	966	1636	149.482	2728	254.439	315	33.481	396	40.5709	167	19.5356	219	25.4096
STM14_4081	-	144	19	11.6459	14	8.75955	24	17.1125	38	26.1167	48	37.6674	39	30.3552
STM14_4080	prmA	882	558	55.8404	645	65.8881	122	14.2022	173	19.4122	95	12.1714	117	14.8678
STM14_4079	panF	1452	343	20.8502	532	33.0112	119	8.41483	125	8.52001	112	8.71643	106	8.1822
STM14_4078	yhdT	243	9	3.26903	7	2.59542	0	0	4	1.62911	0	0	0	0
STM14_4077	accC	1350	10250	670.152	10221	682.143	1192	90.6583	1920	140.755	1057	88.4766	1808	150.105
STM14_4076	accB	471	2950	552.821	3236	619.019	293	63.8722	342	71.8624	261	62.6191	273	64.964
STM14_4075	-	105	1089	915.423	1165	999.661	205	200.461	216	203.592	177	190.49	255	272.196
STM14_4074	-	183	8	3.85853	2	0.98468	20	11.2213	19	10.2754	39	24.0825	37	22.6611
STM14_4073	-	600	335	49.2807	282	42.3461	358	61.2628	305	50.309	318	59.8912	406	75.8413
STM14_4072	-	1005	438	38.4673	443	39.7149	288	29.4233	289	28.4596	219	24.6244	328	36.5796
STM14_4071	yhdH	975	3042	275.383	2814	260.037	652	68.6607	708	71.8663	601	69.6558	697	80.1233
STM14_4070	yhdA	1941	1136	51.6578	1151	53.4276	796	42.1068	661	33.7033	745	43.3728	969	55.9537
STM14_4069	-	192	1	0.459708	2	0.938523	3	1.6043	3	1.54638	9	5.29698	7	4.08627
STM14_4068	mreB	1044	3751	317.125	4215	363.759	811	79.7601	767	72.7096	561	60.7225	706	75.794
STM14_4067	mreC	1053	792	66.3865	1060	90.6971	184	17.9413	188	17.6696	232	24.897	225	23.9489
STM14_4066	mreD	492	63	11.3021	81	14.8332	39	8.13888	48	9.65546	42	9.64653	56	12.7571
STM14_4065	-	594	400	59.437	429	65.0709	264	45.6334	263	43.8194	222	42.2332	356	67.1729
STM14_4064	cafA	1470	3016	181.091	2741	167.999	956	66.7738	872	58.7078	915	70.3381	1637	124.814
STM14_4063	yhdP	3801	2006	46.5818	2033	48.1899	691	18.6657	642	16.7161	843	25.0621	1202	35.4436
STM14_4062	tldD	1446	2865	174.88	2785	173.529	963	68.3791	1155	79.0516	768	60.0178	1004	77.8209
STM14_4061	yhcS	930	356	33.7871	306	29.6452	205	22.6327	404	42.9928	288	34.9943	294	35.432
STM14_4060	yhcR	204	0	0	0	0	21	10.5695	12	5.82167	46	25.4809	37	20.3284
STM14_4059	yhcQ	933	68	6.43295	52	5.02155	341	37.5265	308	32.6713	654	79.2106	617	74.1198
STM14_4058	yhcP	1968	101	4.52981	96	4.39503	257	13.4083	280	14.0809	567	32.5571	553	31.4942
STM14_4057	yhcO	273	147	47.5267	106	34.9832	1339	503.597	753	272.979	1762	729.341	2764	1134.77
STM14_4056	-	267	61	20.1652	56	18.897	3131	1204.03	832	308.396	2295	971.312	2123	891.188
STM14_4055	yhcN	264	515	172.182	592	202.038	23670	9205.76	6213	2329.13	16161	6917.54	18153	7706.82
STM14_4054	argR	471	1485	278.284	1405	268.764	602	131.232	731	153.601	499	119.72	453	107.797
STM14_4053	-	129	10	6.84216	7	4.88905	27	21.4901	5	3.83599	17	14.8918	21	18.2457
STM14_4052	mdh	939	11231	1055.69	8722	836.886	21222	2320.52	18103	1908.01	16998	2045.59	15966	1905.73
STM14_4051	-	132	0	0	0	0	0	0	0	0	0	0	0	0
STM14_4050	-	630	342	47.9147	314	44.9061	300	48.8929	251	39.4303	284	50.9407	288	51.2369
STM14_4049	-	666	241	31.9393	213	28.8152	202	31.1417	167	24.8164	209	35.4617	259	43.5869
STM14_4048	-	1269	3	0.208662	4	0.283997	7	0.566372	12	0.935872	9	0.801435	10	0.88322
STM14_4047	-	900	47	4.60934	40	4.00436	36	4.107	26	2.85909	22	2.76228	25	3.11335
STM14_4046	-	618	15	2.14233	22	3.20738	5	0.830705	8	1.28115	14	2.55992	13	2.35768
STM14_4045	oadG	255	5	1.73067	6	2.11996	4	1.61059	4	1.55245	15	6.64719	12	5.27438
STM14_4044	oadA	1776	30	1.49094	43	2.18143	10	0.578126	19	1.05878	41	2.60872	32	2.01947
STM14_4043	oadB	1302	32	2.16931	28	1.9376	17	1.34061	12	0.912152	20	1.73583	18	1.5495
STM14_4042	-	732	29	3.49679	24	2.95404	20	2.80533	29	3.92088	38	5.86624	25	3.82789
STM14_4041	degS	1071	699	57.6064	684	57.5417	379	36.3341	517	47.7747	537	56.6594	531	55.5694
STM14_4040	degQ	1368	2984	192.529	2291	150.888	1118	83.9114	1989	143.895	1463	120.85	1463	119.864
STM14_4039	yhcB	405	4994	1088.37	3441	765.501	1372	347.828	2123	518.79	1124	313.616	1273	352.293
STM14_4038	yhcM	1125	905	71.0034	1031	82.57	327	29.8442	567	49.8801	256	25.7143	382	38.0576
STM14_4037	rplM	429	18138	3731.77	19381	4070.38	3603	862.327	7868	1815.11	3477	915.872	5971	1559.99
STM14_4036	rpsI	393	1928	433.01	2055	471.124	489	127.756	1261	317.555	656	188.625	1040	296.6
STM14_4035	-	753	873	102.33	817	97.7559	157	21.4077	337	44.2927	68	10.2047	111	16.5219
STM14_4034	-	120	1	0.735533	0	0	2	1.71125	7	5.77316	11	10.3585	11	10.2741
STM14_4033	sspA	639	8272	1142.6	6782	956.253	7608	1222.46	6640	1028.4	3972	702.418	3822	670.379
STM14_4032	sspB	501	1561	275.01	1522	273.711	1575	322.781	1634	322.783	972	219.238	996	222.819
STM14_4031	-	792	999	111.333	870	98.9715	1059	137.289	1293	161.574	1162	165.794	1229	173.923
STM14_4030	yhcK	894	5908	583.292	5120	515.999	250	28.7123	957	105.943	226	28.5666	215	26.9545
STM14_4029	nanT	1491	1627	96.3148	1505	90.9442	744	51.2343	561	37.2376	535	40.5474	313	23.5287
STM14_4028	nanE	690	1071	137.001	933	121.828	123	18.303	331	47.4762	136	22.2729	101	16.406
STM14_4027	nanK	876	801	80.7071	757	77.8588	117	13.7135	313	35.362	154	19.8657	228	29.1717
STM14_4026	yhcH	468	767	144.655	566	108.965	346	75.9094	428	90.5096	385	92.9613	518	124.055
STM14_4025	-	1281	895	61.6676	858	60.3468	205	16.4312	319	24.6455	267	23.5532	308	26.9484
STM14_4024	codB	1254	119	8.37592	125	8.98108	3	0.245634	19	1.49952	4	0.360454	13	1.16192
STM14_4023	-	162	0	0	0	0	0	0	0	0	0	0	0	0
STM14_4022	yhcG	1104	11	0.879441	22	1.79543	11	1.02303	24	2.15149	16	1.63771	29	2.94415
STM14_4021	gltD	1419	461	28.6749	550	34.9218	238	17.2211	305	21.2723	294	23.4127	333	26.3022
STM14_4020	gltB	4461	1837	36.3463	2180	44.0292	626	14.4081	849	18.8353	1044	26.4457	939	23.592
STM14_4019	-	195	4	1.81054	4	1.84817	20	10.5308	4	2.03012	10	5.79499	8	4.59818
STM14_4018	-	150	18	10.5917	8	4.80524	5	3.4225	16	10.5566	10	7.53348	16	11.9553
STM14_4017	yhcC	930	162	15.375	316	30.614	47	5.18896	49	5.21447	42	5.10333	66	7.95411
STM14_4016	arcB	2337	5008	189.142	4854	187.136	1456	63.9688	2191	92.7856	1554	75.1414	1868	89.5878
STM14_4015	yhbL	654	1747	235.775	1518	209.127	1720	270.032	2526	382.254	2056	355.249	1689	289.456
STM14_4014	mtgA	729	373	45.1611	428	52.8972	359	50.5629	387	52.5388	368	57.0437	416	63.9582
STM14_4013	yrbL	633	465	64.8384	250	35.5838	123	19.9511	241	37.6799	386	68.9082	426	75.4287
STM14_4012	ptsO	273	78	25.2183	85	28.0526	75	28.2075	91	32.9895	68	28.1471	121	49.6768
STM14_4011	yhbJ	855	2586	266.96	2389	251.748	1721	206.671	1790	207.197	1942	256.667	1996	261.653
STM14_4010	ptsN	492	1351	242.367	1289	236.05	1126	234.984	1487	299.118	1427	327.753	1448	329.863
STM14_4009	-	288	770	235.983	675	211.168	1504	536.192	2116	727.143	3574	1402.33	2016	784.565
STM14_4008	rpoN	1434	5212	320.803	4754	298.694	2817	201.699	3192	220.298	2935	231.284	3256	254.487
STM14_4007	yhbG	726	1864	226.617	1994	247.46	1025	144.961	838	114.236	1001	155.806	1204	185.875
STM14_4006	yhbN	555	1431	227.578	1559	253.087	669	123.765	613	109.311	636	129.494	845	170.645
STM14_4005	yrbK	576	855	131.017	975	152.51	519	92.5146	565	97.0784	517	101.427	794	154.5
STM14_4004	yrbI	567	488	75.9661	548	87.079	340	61.5689	403	70.3427	359	71.5482	446	88.1622
STM14_4003	yrbH	987	1168	104.45	1191	108.72	743	77.2924	776	77.8111	665	76.1363	800	90.8455
STM14_4002	yrbG	978	257	23.1941	225	20.7281	344	36.1148	384	38.8588	331	38.2451	417	47.789
STM14_4001	yrbF	813	539	58.5169	601	66.604	255	32.2044	265	32.2591	187	25.9919	206	28.3993
STM14_4000	yrbE	783	383	43.1738	426	49.0189	138	18.096	172	21.7402	107	15.4422	140	20.04
STM14_3999	yrbD	552	778	124.401	787	128.455	196	36.4571	254	45.5398	180	36.8486	273	55.4312
STM14_3998	yrbC	636	2295	318.5	2341	331.635	2308	372.601	2176	338.609	1463	259.941	1855	326.902
STM14_3997	yrbB	297	165	49.0355	175	53.0882	212	73.29	159	52.9831	127	48.3208	152	57.3612
STM14_3996	-	111	0	0	0	0	0	0	0	0	0	0	0	0
STM14_3995	yrbA	294	199	59.7433	274	83.9691	148	51.6868	152	51.1674	131	50.3514	140	53.3717
STM14_3994	murA	1260	4191	293.583	5083	363.468	1729	140.893	1688	132.586	1558	139.728	2017	179.418
STM14_3993	nlp	288	89	27.276	68	21.2732	119	42.4248	167	57.388	191	74.9425	193	75.1096
STM14_3992	ispB	1146	2956	227.669	2618	205.826	2334	209.113	2156	186.192	2243	221.173	2666	260.739
STM14_3991	rplU	312	3262	922.811	3475	1003.5	3042	1001.08	3777	1198.09	2086	755.522	2708	972.803
STM14_3990	rpmA	258	531	181.659	739	258.072	579	230.422	865	331.813	479	209.799	469	203.744
STM14_3988	obgE	1173	1554	116.933	2300	176.663	409	35.8006	516	43.536	384	36.9931	516	49.304
STM14_3987	-	135	0	0	0	0	0	0	0	0	0	0	1	0.830227
STM14_3986	dacB	1434	902	55.5189	872	54.7877	407	29.1414	475	32.7824	530	41.7651	486	37.9855
STM14_3985	-	102	30	25.96	21	18.5496	116	116.768	56	54.3356	122	135.16	242	265.917
STM14_3984	greA	477	1787	330.666	1941	366.626	5065	1090.25	3251	674.521	5386	1275.95	4305	1011.55
STM14_3983	yhbY	294	1039	311.926	1138	348.747	881	307.676	491	165.284	424	162.969	619	235.979
STM14_3982	rrmJ	627	6618	931.628	5581	801.974	9030	1478.72	11116	1754.6	10481	1888.96	10560	1887.67
STM14_3981	hflB	1935	23562	1074.77	21593	1005.42	32320	1714.97	28501	1457.73	28226	1648.37	28205	1633.71
STM14_3980	-	189	0	0	0	0	0	0	0	0	0	0	0	0
STM14_3979	-	459	125	24.037	125	24.5365	244	54.5811	329	70.9382	229	56.378	349	85.2204
STM14_3978	folP	849	806	83.7935	867	92.0084	673	81.3903	1109	129.277	766	101.955	996	131.487
STM14_3977	glmM	1338	4499	296.786	4259	286.792	1141	87.5578	1436	106.217	970	81.9224	1026	85.9453
STM14_3976	secG	528	4847	810.256	4839	825.729	2894	562.769	2094	392.5	929	198.824	1026	217.793
STM14_3974	-	1065	188	15.5809	179	15.1433	492	47.433	371	34.4763	648	68.7563	675	71.037
STM14_3973	argG	1344	687	45.1171	627	42.0324	224	17.1125	281	20.6921	191	16.0591	199	16.5953
STM14_3971	yhbC	453	2610	508.54	3566	709.25	1886	427.473	1706	372.716	1044	260.429	1263	312.49
STM14_3970	nusA	1503	9741	572.042	12557	752.737	3801	259.659	3912	257.595	2446	183.901	2646	197.316
STM14_3969	infB	2679	26040	857.929	31355	1054.51	9314	356.968	11148	411.833	5984	252.41	7600	317.959
STM14_3968	rbfA	402	870	191.019	862	193.196	531	135.623	612	150.668	307	86.2978	439	122.397
STM14_3967	truB	945	2270	212.02	2134	203.46	1121	121.798	1132	118.553	664	79.4005	941	111.606
STM14_3966	rpsO	270	2595	848.314	2686	896.31	967	367.729	1635	599.309	744	311.384	1382	573.687
STM14_3965	-	108	0	0	0	0	0	0	0	0	0	0	1	1.03778
STM14_3964	pnp	2136	20821	860.367	22415	945.483	10796	518.952	10587	490.533	3937	208.282	4575	240.06
STM14_3963	nlpI	885	19052	1900.12	16295	1658.93	34557	4009.2	29152	3260.03	24030	3068.3	24204	3065.31
STM14_3962	deaD	1890	5719	267.08	8461	403.344	8241	447.696	8108	424.569	9729	581.693	8959	531.286
STM14_3961	mtr	1245	228	16.164	225	16.2828	37	3.05139	70	5.56449	44	3.99365	36	3.24089
STM14_3960	-	531	3	0.498666	8	1.35741	14	2.70707	13	2.42296	52	11.0661	27	5.69902
STM14_3959	-	720	10	1.22589	1	0.125136	30	4.27813	18	2.47421	50	7.84738	30	4.67003
STM14_3958	yhbW	1008	428	37.4771	379	33.8762	351	35.7529	511	50.1715	262	29.3716	297	33.0238
STM14_3957	yhbV	879	1283	128.831	1628	166.871	65	7.59259	87	9.79551	54	6.94212	24	3.06022
STM14_3956	yhbU	996	1883	166.868	2450	221.627	22	2.26792	61	6.06132	37	4.19788	30	3.37592
STM14_3955	yhbT	525	4314	725.277	3448	591.731	751	146.874	949	178.897	897	193.072	637	135.991
STM14_3954	yhbS	504	2296	402.091	1963	350.918	682	138.937	934	183.406	850	190.579	635	141.213
STM14_3953	yhbQ	318	63	17.4862	95	26.9161	193	62.3154	212	65.979	246	87.4168	176	62.0321
STM14_3952	yhbP	444	490	97.4084	539	109.376	299	69.1438	484	107.885	536	136.417	573	144.645
STM14_3951	yhbO	519	253	43.0265	209	36.2823	2908	575.297	611	116.512	1001	217.948	1078	232.8
STM14_3950	yraR	669	77	10.1589	60	8.08056	195	29.9277	158	23.3737	306	51.6871	331	55.454
STM14_3949	yraP	576	1694	259.582	1475	230.72	792	141.178	994	170.789	712	139.683	689	134.069
STM14_3948	yraO	591	726	108.426	654	99.7026	254	44.1277	328	54.9267	222	42.4476	246	46.6529
STM14_3947	yraN	396	15	3.34333	21	4.77793	2	0.518561	29	7.24769	11	3.13895	11	3.11335
STM14_3946	yraM	2043	2247	97.0774	2398	105.754	911	45.7842	1295	62.7333	1119	61.894	1161	63.6934
STM14_3945	yraL	864	384	39.2284	545	56.8328	203	24.1239	295	33.7913	157	20.534	201	26.0743
STM14_3944	-	774	1561	178.01	1529	177.985	370	49.0824	983	125.693	806	117.674	1011	146.4
STM14_3943	-	1044	21	1.77542	18	1.55342	22	2.16365	14	1.32716	33	3.57191	24	2.57657
STM14_3940	-	915	10	0.964633	13	1.28008	6	0.673279	11	1.18978	12	1.482	17	2.08237
STM14_3939	-	855	28	2.89051	33	3.47747	20	2.40176	35	4.05134	53	7.00482	44	5.76789
STM14_3938	-	144	0	0	0	0	9	6.41719	12	8.24737	26	20.4032	26	20.2368
STM14_3937	agaR	834	753	79.6915	587	63.4144	417	51.3376	622	73.811	540	73.1669	429	57.653
STM14_3936	-	948	861	80.1638	648	61.5861	460	49.8213	727	75.8967	664	79.1493	595	70.346
STM14_3935	garD	1572	1388	77.9328	1516	86.8886	82	5.35583	80	5.03656	75	5.39133	57	4.06399
STM14_3934	-	129	0	0	0	0	0	0	0	0	0	0	0	0
STM14_3933	-	120	0	0	0	0	0	0	0	0	0	0	0	0
STM14_3932	-	141	7	4.3819	25	15.9749	1	0.728192	8	5.61523	12	9.61721	12	9.53878
STM14_3931	garL	771	855	97.8802	843	98.512	53	7.05808	69	8.8571	145	21.252	79	11.4843
STM14_3930	garR	891	1529	151.465	1102	111.435	347	39.9868	190	21.1044	488	61.8913	112	14.0887
STM14_3929	garK	1146	473	36.43	550	43.2408	60	5.37566	98	8.46327	136	13.4104	87	8.50874
STM14_3927	tdcA	939	10212	959.905	6598	633.086	181	19.7915	40	4.21591	21	2.52721	18	2.14851
STM14_3926	tdcB	990	29435	2624.29	18280	1663.63	1435	148.827	195	19.4938	412	47.0272	148	16.7555
STM14_3925	tdcC	1332	20667	1369.48	14928	1009.75	2741	211.286	297	22.0673	673	57.095	180	15.146
STM14_3924	tdcD	1209	14045	1025.37	10943	815.504	3259	276.773	157	12.852	375	35.0503	79	7.32372
STM14_3923	tdcE	2295	37728	1450.99	26910	1056.45	20204	903.899	395	17.0338	1110	54.6547	303	14.7976
STM14_3922	tdcG	1365	13450	869.707	10043	662.898	9733	732.115	370	26.8266	996	82.4544	425	34.8969
STM14_3921	yhaO	1440	579	35.4895	432	27.0295	98	6.98761	354	24.3297	256	20.0893	438	34.0912
STM14_3920	yhaN	1311	938	63.1515	591	40.6163	247	19.3446	444	33.5179	455	39.2189	807	68.9924
STM14_3919	yhaL	165	259	138.548	214	116.855	339	210.951	1362	816.94	1168	799.919	631	428.624
STM14_3918	yhaK	702	212	26.6552	188	24.1289	3175	464.378	12076	1702.48	10923	1758.3	6343	1012.72
STM14_3917	yhaJ	897	594	58.449	500	50.222	172	19.688	247	27.2522	133	16.7551	199	24.8652
STM14_3916	yhaH	366	353	85.1289	268	65.9735	344	96.5034	418	113.03	437	134.923	518	158.628
STM14_3915	yqjG	987	328	29.3319	285	26.0162	1099	114.326	1771	177.582	1946	222.799	1229	139.561
STM14_3914	yqjF	486	9	1.63452	13	2.41003	174	36.7602	658	133.994	518	120.443	274	63.1895
STM14_3913	yqjK	300	47	13.828	32	9.61047	221	75.6373	146	48.1647	199	74.9582	291	108.718
STM14_3912	yqjE	399	333	73.6639	239	53.9686	967	248.839	534	132.454	833	235.917	1128	316.86
STM14_3911	yqjD	306	443	127.781	385	113.359	1282	430.162	943	304.991	1556	574.613	1520	556.741
STM14_3910	yqjC	369	1601	382.955	1433	349.894	6297	1752.16	3830	1027.23	4705	1440.86	7346	2231.29
STM14_3909	yqjB	384	214	49.1888	160	37.5409	377	100.803	444	114.432	583	171.563	681	198.768
STM14_3908	yqjA	663	556	74.0192	444	60.3372	662	102.52	863	128.823	1152	196.348	1389	234.812
STM14_3907	-	201	8	3.51299	10	4.4825	55	28.0952	50	24.619	68	38.2296	60	33.4569
STM14_3906	ygjU	1245	691	48.9883	574	41.5392	299	24.6585	1061	84.3418	450	40.8442	585	52.6644
STM14_3905	ygjT	969	83	7.56027	117	10.8787	96	10.1721	165	16.8522	90	10.4956	75	8.67497
STM14_3904	-	138	0	0	0	0	0	0	1	0.717163	0	0	0	0
STM14_3903	ygjR	999	3250	287.145	3145	283.642	315	32.375	1227	121.556	164	18.5509	229	25.6922
STM14_3902	ygjQ	693	42	5.34933	33	4.29039	86	12.7418	81	11.5677	179	29.1882	156	25.2303
STM14_3901	-	102	7	6.05733	4	3.53326	8	8.05295	6	5.82167	10	11.0787	27	29.6684
STM14_3900	ygjP	498	246	43.6003	249	45.0491	427	88.0367	452	89.8268	662	150.216	728	163.845
STM14_3899	ygjO	1137	819	63.578	1327	105.154	287	25.9171	449	39.0825	212	21.0699	248	24.4468
STM14_3898	fadH	2019	994	43.4544	870	38.8239	175	8.89953	505	24.7544	181	10.1305	212	11.7687
STM14_3897	-	111	0	0	0	0	0	0	0	0	0	0	0	0
STM14_3896	oat	1407	146	9.15887	156	9.98956	553	40.3549	299	21.0317	574	46.1004	925	73.6849
STM14_3895	-	156	15	8.48692	12	6.93063	26	17.1125	31	19.6668	29	21.0068	27	19.3986
STM14_3894	aer	1521	645	37.4295	699	41.4061	200	13.501	420	27.3286	160	11.8872	215	15.8431
STM14_3893	-	1566	15294	862.011	12159	699.555	9027	591.857	3468	219.172	2284	164.813	2397	171.556
STM14_3892	yqjI	648	1445	196.823	1491	207.309	866	137.217	1495	228.33	1672	291.574	2171	375.505
STM14_3891	yqjH	768	175	20.1122	126	14.7817	434	58.0221	543	69.9738	502	73.8635	626	91.3574
STM14_3889	mug	507	416	72.4217	353	62.7311	1170	236.943	1081	211.016	1197	266.792	1645	363.654
STM14_3888	rpoD	1983	13884	617.981	13092	594.839	9273	480.134	9660	482.116	14196	808.966	12877	727.818
STM14_3887	dnaG	1746	1764	89.1739	2690	138.811	998	58.6883	898	50.9013	810	52.4237	1226	78.7004
STM14_3886	rpsU	216	1546	631.741	2131	888.885	665	316.106	703	322.106	317	165.841	362	187.839
STM14_3885	gcp	1014	1102	95.9239	1282	113.911	352	35.6426	444	43.3353	445	49.5917	480	53.0559
STM14_3884	-	273	48	15.5189	41	13.5312	52	19.5572	80	29.0017	73	30.2167	93	38.1813
STM14_3883	ygiH	612	591	85.2353	456	67.132	177	29.6953	246	39.7814	119	21.9727	212	38.8253
STM14_3882	folB	363	447	108.689	481	119.386	111	31.3965	92	25.0829	85	26.4606	96	29.6412
STM14_3881	uppP	825	367	39.2641	361	39.4248	75	9.3341	93	11.1564	86	11.7796	103	13.9931
STM14_3880	cca	1242	1122	79.736	1231	89.3002	1009	83.4132	1356	108.053	1596	145.211	2045	184.545
STM14_3879	ygiM	615	1490	213.843	1536	225.026	402	67.1145	319	51.3349	204	37.4837	201	36.6312
STM14_3878	ygiF	1302	1181	80.0612	1138	78.7494	265	20.8978	374	28.4287	251	21.7846	312	26.858
STM14_3877	glnE	2844	1467	45.5285	1468	46.5064	465	16.7876	629	21.8886	582	23.1249	682	26.8773
STM14_3876	rfaE	1434	1186	72.9993	1548	97.2608	323	23.127	357	24.6386	336	26.4775	378	29.5443
STM14_3875	-	198	5	2.22889	3	1.36512	3	1.55568	4	1.99936	3	1.71216	5	2.83032
STM14_3874	yqiK	1680	315	16.5495	303	16.2499	119	7.27282	169	9.95576	218	14.6634	174	11.6084
STM14_3873	-	621	19	2.70051	27	3.91731	22	3.63744	37	5.89667	31	5.64101	26	4.69259
STM14_3872	-	150	3	1.76528	0	0	4	2.738	5	3.29895	7	5.27344	5	3.73602
STM14_3871	glgS	210	1147	482.089	1066	457.356	141	68.939	673	317.17	357	192.104	420	224.161
STM14_3870	yqiC	414	2222	473.726	2087	454.191	5069	1257.15	5499	1314.56	6675	1821.96	6711	1816.84
STM14_3869	ribB	654	3433	463.318	3250	447.736	1390	218.224	1224	185.225	1224	211.49	1076	184.402
STM14_3868	-	678	140	18.2256	207	27.5079	123	18.6269	78	11.3858	104	17.3337	117	19.3414
STM14_3867	-	672	169	22.1973	295	39.552	60	9.16742	78	11.4874	92	15.4705	98	16.3451
STM14_3866	-	1797	370	18.1734	657	32.9407	67	3.82818	158	8.70173	167	10.5016	182	11.3515
STM14_3865	-	177	657	327.624	423	215.319	29	16.8225	44	24.6023	66	42.1364	37	23.4293
STM14_3864	ygiE	774	630	71.8427	546	63.5576	457	60.6234	858	109.709	653	95.3365	730	105.709
STM14_3863	ygiD	831	247	26.2349	265	28.7317	1351	166.924	2755	328.108	3335	453.505	1773	239.132
STM14_3862	ygiC	1164	7460	565.678	6146	475.725	1457	128.52	1975	167.923	859	83.3926	1124	108.229
STM14_3861	ygiB	672	5027	660.272	4167	558.689	1394	212.99	1650	243.003	750	126.119	811	135.264
STM14_3860	-	108	0	0	1	0.834243	1	0.950696	0	0	0	0	4	4.15114
STM14_3859	tolC	1470	13154	789.812	12253	751.002	5110	356.918	6121	412.099	4419	339.699	6854	522.586
STM14_3858	nudF	633	691	96.3513	697	99.2076	289	46.8769	441	68.9496	572	102.113	614	108.716
STM14_3857	yqiB	423	157	32.7599	187	39.8306	107	25.9722	126	29.48	160	42.7432	241	63.8568
STM14_3856	icc	828	1633	174.076	1466	159.522	608	75.3943	1175	140.444	636	86.7988	774	104.771
STM14_3855	yqiA	582	580	87.9606	631	97.6838	206	36.3421	514	87.4051	361	70.0925	426	82.0384
STM14_3854	parE	1893	4549	212.104	5880	279.861	1461	79.2437	2186	114.287	2267	135.328	2803	165.96
STM14_3853	ygiN	315	688	192.78	625	178.766	2775	904.519	1728	542.913	1079	387.078	743	264.368
STM14_3852	mdaB	582	185	28.0564	193	29.8779	115	20.288	83	14.1141	109	21.1637	117	22.5317
STM14_3851	-	117	0	0	0	0	0	0	0	0	0	0	0	0
STM14_3850	ygiY	1350	183	11.9647	166	11.0787	63	4.79151	69	5.05839	122	10.2121	130	10.793
STM14_3849	ygiX	813	158	17.1534	119	13.1878	92	11.6188	82	9.98206	137	19.0422	112	15.4404
STM14_3848	ygiW	393	5346	1200.66	4445	1019.05	4673	1220.87	3641	916.906	3872	1113.35	3029	863.848
STM14_3847	-	867	340	34.6133	346	35.9561	267	31.6197	357	40.7517	352	45.8787	486	62.8272
STM14_3846	parC	2259	3807	148.748	4624	184.424	698	31.7252	911	39.9116	479	23.9611	644	31.9522
STM14_3845	plsC	738	687	82.1644	776	94.7374	199	27.6861	192	25.7479	204	31.2364	216	32.8041
STM14_3844	sufI	1413	1238	77.3324	1216	77.5367	350	25.4326	372	26.0554	376	30.07	357	28.3176
STM14_3843	ygiK	1308	46	3.10408	40	2.7553	9	0.70648	18	1.36195	41	3.54212	24	2.05653
STM14_3842	-	483	2	0.365482	3	0.559616	1	0.212578	0	0	2	0.467918	1	0.232051
STM14_3841	-	984	114	10.2257	86	7.87444	52	5.42592	82	8.24737	101	11.5988	85	9.68177
STM14_3840	-	105	0	0	0	0	1	0.977858	0	0	5	5.38106	6	6.40461
STM14_3839	ygiR	2172	875	35.5575	1611	66.827	96	4.53813	137	6.24249	79	4.11012	124	6.39871
STM14_3838	-	132	4	2.67466	5	3.41281	159	123.677	139	104.217	551	471.699	369	313.316
STM14_3837	-	165	0	0	0	0	3	1.86682	0	0	0	0	1	0.679277
STM14_3836	-	456	1402	271.373	936	184.938	716	161.218	880	190.992	542	134.314	783	192.454
STM14_3835	-	1455	6	0.363975	21	1.30039	33	2.32871	43	2.92484	62	4.81522	81	6.23954
STM14_3834	-	111	0	0	0	0	0	0	0	0	0	0	0	0
STM14_3833	-	138	2	1.27919	1	0.652885	10	7.44023	2	1.43433	13	10.6451	16	12.9949
STM14_3832	dkgA	828	983	104.787	923	100.436	3392	420.621	1829	218.615	2908	396.873	3359	454.685
STM14_3831	yqhD	1164	1055	79.9987	1087	84.1381	2714	239.399	2026	172.26	2757	267.652	2208	212.607
STM14_3830	-	201	0	0	0	0	5	2.55411	10	4.9238	13	7.3086	13	7.249
STM14_3829	yqhC	918	200	19.2296	199	19.5311	773	86.4574	586	63.1759	1682	207.048	1369	167.144
STM14_3828	yghB	660	953	127.448	929	126.82	1968	306.159	2219	332.744	2912	498.58	2827	480.079
STM14_3827	metC	1323	544	36.293	440	29.9646	276	21.4198	248	18.5519	263	22.4638	281	23.8055
STM14_3826	-	150	22	12.9454	7	4.20458	11	7.52951	12	7.91748	28	21.0938	17	12.7025
STM14_3825	exbB	735	1533	184.093	1375	168.551	3790	529.44	3699	498.074	2947	453.085	3125	476.533
STM14_3824	exbD	426	269	55.7347	245	51.817	722	174.017	849	197.24	624	165.524	570	149.967
STM14_3823	yghA	885	876	87.3663	937	95.3921	2001	232.15	607	67.8801	1064	135.858	1607	203.518
STM14_3822	-	405	378	82.3797	328	72.9684	63	15.9717	92	22.4817	80	22.3214	91	25.1836
STM14_3821	-	411	127	27.2738	229	50.2007	112	27.9796	97	23.3575	139	38.2173	142	38.7237
STM14_3820	-	516	742	126.922	489	85.3838	1403	279.173	1813	347.732	3471	760.137	3248	705.5
STM14_3819	-	108	0	0	0	0	0	0	0	0	0	0	2	2.07557
STM14_3818	yqhA	495	457	81.4881	343	62.4317	428	88.7777	507	101.368	1018	232.397	821	185.895
STM14_3817	-	1644	680	36.5082	711	38.9658	272	16.9876	209	12.5818	558	38.3548	448	30.5427
STM14_3816	yghW	288	83	25.4372	98	30.6584	41	14.6169	40	13.7456	118	46.2995	90	35.0252
STM14_3815	-	129	8	5.47373	5	3.49218	14	11.143	16	12.2752	40	35.0395	60	52.1305
STM14_3814	hypO	1119	4325	341.145	4890	393.727	349	32.0229	677	59.8764	270	27.266	208	20.8336
STM14_3813	hybA	987	2325	207.917	2776	253.407	160	16.6444	181	18.1492	87	9.96069	37	4.20161
STM14_3812	hybB	1179	2533	189.629	2698	206.179	75	6.5315	115	9.65341	23	2.20445	47	4.46802
STM14_3811	hybC	1704	13592	704.039	14167	749.073	1033	62.2438	1379	80.0924	794	52.6548	937	61.6312
STM14_3810	hybD	495	1534	273.529	1638	298.143	178	36.9216	245	48.9844	108	24.655	141	31.926
STM14_3809	hybE	489	528	95.3034	594	109.444	35	7.34893	71	14.3697	54	12.4788	48	11.0018
STM14_3808	-	342	274	70.7144	355	93.523	18	5.40395	48	13.8903	22	7.26915	30	9.83164
STM14_3807	hybG	249	158	56.0068	142	51.3813	30	12.3705	37	14.7062	23	10.438	20	9.00246
STM14_3806	-	1053	106	8.88507	120	10.2676	58	5.65542	96	9.02277	84	9.01443	82	8.72803
STM14_3805	-	711	80	9.93124	106	13.4324	181	26.1381	198	27.5608	337	53.5608	337	53.124
STM14_3804	yghU	867	1326	134.992	1035	107.557	8139	963.867	5133	585.934	3678	479.38	3759	485.941
STM14_3803	-	108	3	2.45178	0	0	4	3.80278	1	0.916375	3	3.13895	12	12.4534
STM14_3802	gsp	1857	3804	180.806	3271	158.703	2422	133.914	2387	127.215	2905	176.775	3770	227.541
STM14_3801	-	198	2	0.891555	6	2.73025	3	1.55568	16	7.99745	14	7.99006	16	9.05702
STM14_3800	-	117	0	0	0	0	0	0	1	0.845884	3	2.89749	9	8.62159
STM14_3799	-	1059	1223	101.933	1656	140.89	567	54.9734	626	58.5026	779	83.1244	797	84.3516
STM14_3798	-	120	21	15.4462	23	17.2688	6	5.13376	105	86.5974	7	6.5918	9	8.40605
STM14_3797	-	1413	7741	483.546	7707	491.427	1309	95.118	10480	734.034	3490	279.107	2193	173.951
STM14_3796	-	1473	5350	320.578	5896	360.637	596	41.544	8161	548.324	1270	97.429	1073	81.6446
STM14_3795	-	1185	6461	481.243	6991	531.541	976	84.5662	11116	928.383	2295	218.852	1525	144.239
STM14_3794	-	195	0	0	0	0	0	0	0	0	0	0	0	0
STM14_3793	-	147	1	0.600435	0	0	0	0	3	2.01976	0	0	0	0
STM14_3792	-	132	0	0	0	0	2	1.55568	2	1.49952	6	5.13647	13	11.0382
STM14_3791	-	1305	3312	224.008	3355	231.632	276	21.7152	8266	626.876	541	46.8462	499	42.8569
STM14_3790	-	111	0	0	1	0.811695	0	0	2	1.78322	0	0	0	0
STM14_3789	-	138	2	1.27919	4	2.61154	13	9.67229	22	15.7776	21	17.196	24	19.4923
STM14_3787	-	924	21	2.006	15	1.46263	71	7.88954	74	7.92605	71	8.68307	80	9.70395
STM14_3786	-	156	0	0	0	0	0	0	0	0	1	0.724374	0	0
STM14_3785	-	486	781	141.84	308	57.0993	40	8.45063	25	5.09097	97	22.554	44	10.1472
STM14_3784	-	381	164	37.9929	80	18.9183	28	7.54568	12	3.11712	35	10.3808	28	8.2369
STM14_3783	-	141	0	0	2	1.27799	15	10.9229	5	3.50952	8	6.41148	13	10.3337
STM14_3782	-	1485	118	7.01356	89	5.39982	101	6.98329	86	5.73151	147	11.1861	133	10.0382
STM14_3781	-	1302	58	3.93188	44	3.04479	40	3.15438	43	3.26854	82	7.11689	66	5.68151
STM14_3780	-	375	27	6.355	32	7.68838	22	6.02361	30	7.91748	38	11.4509	27	8.06981
STM14_3779	-	156	0	0	0	0	0	0	0	0	0	0	0	0
STM14_3778	-	144	0	0	0	0	0	0	0	0	0	0	0	0
STM14_3777	-	1500	51	3.00097	37	2.22242	44	3.0118	52	3.43091	93	7.00614	109	8.14453
STM14_3776	-	558	33	5.21991	13	2.09906	20	3.68011	31	5.49825	38	7.69549	33	6.62843
STM14_3775	-	684	43	5.54876	26	3.42479	16	2.40176	39	5.64294	27	4.46062	20	3.27721
STM14_3774	-	105	0	0	0	0	7	6.84501	2	1.88511	7	7.53348	10	10.6743
STM14_3773	-	135	0	0	0	0	0	0	3	2.1993	12	10.0446	3	2.49068
STM14_3772	-	1185	16	1.19175	15	1.14048	37	3.20589	29	2.42201	78	7.43812	100	9.45828
STM14_3771	-	1740	340	17.247	292	15.1199	461	27.203	614	34.9234	668	43.3825	714	45.9917
STM14_3770	-	879	294	29.5217	225	23.0627	65	7.59259	173	19.4784	86	11.056	82	10.4558
STM14_3769	-	843	233	24.3956	229	24.4751	78	9.50019	185	21.7191	170	22.7881	211	28.0534
STM14_3768	-	528	100	16.7167	86	14.6751	48	9.3341	92	17.2445	89	19.0477	103	21.8642
STM14_3767	-	1326	179	11.915	255	17.3266	125	9.67903	222	16.5694	163	13.8909	246	20.7932
STM14_3766	-	435	64	12.986	94	19.4695	48	11.3297	69	15.6984	105	27.2764	101	26.0233
STM14_3764	yqgA	708	95	11.8433	99	12.5985	226	32.7748	211	29.4948	158	25.218	178	28.1785
STM14_3763	-	135	4	2.61523	5	3.33697	4	3.04223	7	5.1317	5	4.18527	3	2.49068
STM14_3762	-	225	5	1.96142	4	1.60175	2	0.912668	1	0.43986	3	1.5067	5	2.49068
STM14_3761	speC	2136	664	27.4378	598	25.2241	122	5.8644	182	8.43271	180	9.52266	209	10.9667
STM14_3759	-	126	3	2.10152	4	2.86026	17	13.853	22	17.2802	19	17.04	15	13.3429
STM14_3758	mltC	1086	1087	88.3452	1382	114.655	265	25.0542	269	24.5143	246	25.5972	299	30.8583
STM14_3757	-	126	4	2.80203	4	2.86026	8	6.51906	3	2.35639	6	5.38106	8	7.11623
STM14_3756	yggX	276	634	202.751	663	216.432	338	125.74	285	102.196	187	76.5631	259	105.177
STM14_3755	mutY	1053	559	46.8562	723	61.8623	164	15.9912	143	13.4402	72	7.72665	109	11.6019
STM14_3754	trmB	720	1164	142.693	1535	192.084	614	87.5591	471	64.7419	617	96.8367	797	124.067
STM14_3753	yggL	327	193	52.0946	200	55.1059	149	46.7847	166	50.2409	188	64.9677	163	55.869
STM14_3752	yggN	720	1814	222.376	1805	225.871	1112	158.576	862	118.487	1133	177.822	1330	207.038
STM14_3751	-	153	0	0	0	0	0	0	0	0	0	0	0	0
STM14_3750	ansB	1047	31376	2645.05	22391	1926.83	3846	377.162	2050	193.778	3311	357.355	845	90.4567
STM14_3749	yggM	1008	245	21.453	295	26.368	72	7.33394	93	9.13102	86	9.64107	93	10.3408
STM14_3748	yggW	1137	977	75.8433	1081	85.6606	347	31.3353	461	40.1271	413	41.0466	547	53.921
STM14_3747	yggV	594	539	80.0913	598	90.7049	185	31.9779	203	33.8226	182	34.6236	234	44.153
STM14_3746	yggU	291	63	19.1087	92	28.4847	24	8.46805	54	18.3653	24	9.31977	30	11.5547
STM14_3745	yggT	567	244	37.9831	254	40.3614	136	24.6275	118	20.5966	71	14.1502	88	17.3952
STM14_3744	yggS	705	601	75.2434	647	82.6859	238	34.662	236	33.1299	137	21.9593	154	24.4829
STM14_3743	yggR	981	62	5.57835	30	2.7553	42	4.39588	37	3.73276	43	4.95321	48	5.48407
STM14_3742	-	687	36	4.62518	45	5.90163	26	3.88581	32	4.60988	44	7.23741	50	8.15725
STM14_3741	yqgF	417	193	40.8512	227	49.0463	115	28.3157	201	47.7042	163	44.1711	179	48.1114
STM14_3740	yqgE	564	942	147.42	975	155.755	417	75.9141	615	107.918	398	79.7427	479	95.1891
STM14_3739	gshB	948	1455	135.468	1270	120.701	735	79.6057	1109	115.776	711	84.7517	831	98.2479
STM14_3738	yggJ	732	471	56.7928	523	64.3734	237	33.2432	392	52.9995	319	49.2455	292	44.7098
STM14_3737	endA	708	195	24.31	257	32.7051	26	3.77056	57	7.9678	17	2.71333	55	8.70683
STM14_3736	sprT	498	131	23.218	123	22.2532	41	8.45317	87	17.2897	48	10.8918	73	16.4295
STM14_3735	galP	1395	5859	370.708	5534	357.422	2437	179.369	2678	189.991	2783	225.437	5231	420.282
STM14_3734	-	126	70	49.0355	43	30.7478	63	51.3376	66	51.8406	80	71.7475	136	120.976
STM14_3733	metK	1155	3288	251.266	3419	266.706	1271	112.987	1231	105.481	1141	111.633	1747	169.528
STM14_3732	yqgD	300	82	24.1255	150	45.0491	39	13.3478	43	14.1855	34	12.8069	69	25.7786
STM14_3730	yqgB	132	33	22.066	44	30.0327	12	9.3341	6	4.49857	8	6.84862	9	7.64186
STM14_3729	speA	1977	4023	179.608	4081	185.984	2391	124.176	1467	73.4379	1843	105.343	2627	148.931
STM14_3728	-	732	55	6.63185	45	5.53882	55	7.71466	41	5.54332	86	13.2762	82	12.5555
STM14_3727	-	750	2697	317.397	2512	301.769	1386	189.744	1740	229.607	1590	239.565	2044	305.457
STM14_3726	-	1473	33	1.9774	40	2.44666	28	1.95173	28	1.88127	49	3.75907	46	3.50014
STM14_3725	-	1017	54	4.68658	61	5.40412	32	3.23068	64	6.2281	55	6.11123	49	5.40015
STM14_3724	-	1008	29	2.53934	63	5.63114	34	3.46325	46	4.51642	57	6.39001	56	6.2267
STM14_3723	-	474	16	2.97937	25	4.75201	27	5.84858	25	5.21986	72	17.1649	34	8.03954
STM14_3722	-	105	0	0	3	2.57423	0	0	0	0	2	2.15242	4	4.26974
STM14_3721	-	816	105	11.3575	59	6.51445	66	8.30461	93	11.2795	107	14.8177	123	16.8945
STM14_3720	speB	921	2487	238.341	2308	225.784	7054	786.396	4578	491.941	6422	787.948	6811	828.862
STM14_3719	yggG	759	650	75.5883	615	73.0045	1738	235.111	1182	154.125	810	120.595	973	143.682
STM14_3718	-	159	1	0.555119	0	0	3	1.93727	5	3.11222	16	11.3713	6	4.22946
STM14_3717	-	1992	68634	3041.12	56519	2556.36	17661	910.314	14714	731.035	9404	533.471	7713	433.975
STM14_3716	-	657	92	12.3596	179	24.5473	29	4.53208	45	6.77866	54	9.28786	74	12.624
STM14_3715	-	678	105	13.6692	135	17.9399	22	3.33164	31	4.52511	33	5.50011	35	5.78588
STM14_3714	-	708	84	10.472	108	13.7438	5	0.725107	13	1.81722	8	1.27686	13	2.05798
STM14_3713	-	579	59	8.99408	92	14.3161	11	1.95065	12	2.05116	23	4.48886	24	4.64583
STM14_3712	-	426	92	19.0617	100	21.1498	13	3.13328	12	2.78784	19	5.04001	24	6.3144
STM14_3711	-	201	3	1.31737	0	0	1	0.510821	1	0.49238	4	2.2488	0	0
STM14_3710	epd	1047	2295	193.473	2119	182.348	3425	335.876	5242	495.504	1984	214.132	2554	273.404
STM14_3709	pgk	1164	33552	2544.18	44059	3410.34	28106	2479.2	32728	2782.68	23147	2247.13	24051	2315.85
STM14_3708	fba	1080	101482	8293.7	111961	9340.26	47861	4550.12	51048	4677.91	41643	4357.18	41499	4306.7
STM14_3707	yggB	861	1699	174.17	1330	139.176	582	69.4041	529	60.8064	459	60.2416	924	120.282
STM14_3706	yggA	636	979	135.865	668	94.6314	775	125.115	623	96.9455	727	129.171	753	132.699
STM14_3705	yggE	747	1810	213.866	1770	213.486	2300	316.135	1481	196.215	1012	153.09	1010	151.541
STM14_3704	-	252	0	0	4	1.43013	1	0.407441	3	1.1782	1	0.448422	0	0
STM14_3703	iciA	894	166	16.3891	125	12.5976	25	2.87123	45	4.98163	27	3.41282	15	1.88055
STM14_3702	-	138	1	0.639594	1	0.652885	0	0	0	0	0	0	2	1.62436
STM14_3701	rpiA	660	2843	380.204	2599	354.796	973	151.368	940	140.955	857	146.732	744	126.345
STM14_3700	-	111	1	0.79517	1	0.811695	3	2.775	2	1.78322	6	6.10823	2	2.01947
STM14_3699	serA	1233	1504	107.663	1116	81.5487	483	40.2207	553	44.3873	405	37.1175	374	33.9969
STM14_3698	ygfA	549	568	91.3186	637	104.54	1871	349.918	2650	477.717	4245	873.761	4175	852.344
STM14_3697	ygfE	330	4849	1296.94	4175	1139.88	3689	1147.78	4356	1306.38	2550	873.199	3091	1049.82
STM14_3696	ygfB	579	1375	209.608	1282	199.492	1826	323.808	2171	371.089	1795	350.327	2011	389.282
STM14_3695	pepP	1317	2748	184.168	2731	186.832	3199	249.398	4323	324.86	3705	317.899	3965	337.433
STM14_3694	ubiH	1179	1108	82.9486	1087	83.0676	1761	153.36	2200	184.674	2030	194.567	2316	220.169
STM14_3693	-	168	0	0	1	0.536299	3	1.83348	10	5.89098	7	4.70843	4	2.66859
STM14_3692	visC	1203	1468	107.707	1412	105.751	2220	189.475	2660	218.833	2502	235.022	2524	235.155
STM14_3691	-	105	14	11.7685	4	3.43231	11	10.7564	24	22.6214	36	38.7436	37	39.4951
STM14_3690	-	156	0	0	0	0	3	1.97452	3	1.90324	10	7.24374	5	3.59233
STM14_3689	gcvT	1095	15023	1210.95	12395	1019.88	1432	134.275	1366	123.462	771	79.566	810	82.909
STM14_3688	gcvH	390	6503	1471.74	4802	1109.36	760	200.085	616	156.319	408	118.218	411	118.116
STM14_3687	gcvP	2874	24137	741.276	18718	586.798	3062	109.392	2587	89.0854	2055	80.8002	2036	79.4002
STM14_3686	-	147	1	0.600435	0	0	0	0	0	0	0	0	0	0
STM14_3685	-	894	120	11.8475	104	10.4812	41	4.70881	58	6.42077	109	13.7777	85	10.6564
STM14_3684	bglA	1434	2125	130.796	1897	119.188	921	65.9441	1191	82.1977	830	65.4058	940	73.4699
STM14_3683	yqfB	312	1883	532.695	1098	317.076	818	269.193	1033	327.674	735	266.207	879	315.766
STM14_3682	yqfA	660	1945	260.111	1313	179.241	3596	559.424	5058	758.458	2863	490.19	3062	519.986
STM14_3681	ygfZ	981	1962	176.528	1923	176.614	1054	110.316	1333	134.48	1138	131.087	1201	137.216
STM14_3680	-	237	59	21.9729	46	17.4874	92	39.857	79	32.9895	50	23.8401	74	34.9957
STM14_3679	ygfY	267	497	164.297	419	141.39	574	220.732	676	250.572	529	223.888	532	223.322
STM14_3678	ygfX	414	837	178.447	740	161.045	1423	352.915	1499	358.342	1525	416.252	1622	439.118
STM14_3677	fldB	522	542	91.6457	543	93.7228	749	147.325	852	161.535	803	173.833	687	147.508
STM14_3676	xerD	897	1065	104.795	1000	100.444	701	80.24	881	97.2031	942	118.671	1018	127.2
STM14_3675	dsbC	714	1040	128.564	1081	136.409	324	46.5921	418	57.9395	453	71.6947	501	78.6448
STM14_3674	recJ	1734	2865	145.834	3124	162.322	1014	60.0419	1215	69.3464	1357	88.4337	1521	98.313
STM14_3673	prfB	1077	6428	526.797	7084	592.624	2238	213.358	1842	169.266	1369	143.64	1460	151.939
STM14_3672	lysS	1518	15597	906.886	15469	918.135	4852	328.182	4149	270.501	3140	233.746	2954	218.107
STM14_3671	idi	546	1555	251.374	1327	218.975	1577	296.554	1992	361.072	1008	208.62	1005	206.302
STM14_3670	-	168	3	1.57614	2	1.0726	39	23.8353	22	12.9602	81	54.4832	70	46.7003
STM14_3669	-	759	985	114.545	1027	121.912	721	97.5346	950	123.874	780	116.129	785	115.92
STM14_3667	-	807	222	24.2808	217	24.2271	77	9.79676	84	10.3015	65	9.10179	62	8.61091
STM14_3666	-	246	16	5.74074	10	3.66253	195	81.3888	232	93.3361	427	196.146	270	123.015
STM14_3664	-	378	138	32.2233	130	30.9862	199	54.0538	308	80.641	364	108.817	315	93.4006
STM14_3663	-	399	1184	261.916	925	208.874	697	179.36	941	233.407	853	241.581	934	262.364
STM14_3662	-	186	0	0	0	0	0	0	0	0	0	0	0	0
STM14_3661	-	537	3	0.493095	3	0.503342	28	5.35364	15	2.76448	44	9.25903	31	6.47021
STM14_3660	-	633	171	23.8438	269	38.2882	244	39.5778	248	38.7744	517	92.2941	513	90.8332
STM14_3659	-	711	43	5.33804	44	5.5757	39	5.63197	41	5.70704	39	6.19844	44	6.93608
STM14_3658	-	420	4	0.840609	3	0.643559	3	0.733394	7	1.64947	7	1.88337	11	2.93545
STM14_3657	stdB	2490	24	0.850737	22	0.796048	26	1.07211	30	1.19239	58	2.63218	44	1.98054
STM14_3656	stdC	744	6	0.711806	7	0.847698	15	2.07006	10	1.33022	17	2.58204	22	3.31421
STM14_3655	-	1077	12	0.983442	18	1.50582	60	5.72006	76	6.98385	154	16.1582	103	10.7189
STM14_3654	-	513	11	1.8926	10	1.7563	13	2.6019	25	4.82302	81	17.8425	68	14.8567
STM14_3653	-	759	41	4.76788	39	4.62955	72	9.73993	75	9.77949	167	24.8635	139	20.526
STM14_3652	yohM	909	48	4.6608	94	9.31708	30	3.38862	47	5.11718	49	6.09143	60	7.39806
STM14_3651	yohL	273	119	38.474	127	41.9138	592	222.651	701	254.128	1574	651.522	1279	525.096
STM14_3650	-	1230	328	23.537	472	34.5743	44	3.67293	90	7.24159	33	3.03177	51	4.64725
STM14_3649	-	123	0	0	0	0	0	0	0	0	0	0	0	0
STM14_3648	-	483	105	19.1878	50	9.32693	19	4.03898	20	4.09807	19	4.44522	9	2.08846
STM14_3647	-	864	371	37.9004	286	29.8242	116	13.7851	138	15.8075	251	32.8282	231	29.966
STM14_3646	yqeF	1179	452	33.8382	360	27.5109	127	11.06	297	24.931	162	15.527	169	16.0658
STM14_3645	-	171	1	0.516163	1	0.52689	1	0.600439	1	0.578763	2	1.32166	0	0
STM14_3644	kduI	837	68	7.17078	74	7.96567	15	1.84006	38	4.49319	51	6.88544	91	12.1856
STM14_3643	kduD	762	95	11.004	102	12.0604	41	5.52451	45	5.84459	51	7.56314	95	13.9733
STM14_3642	-	117	0	0	0	0	0	0	0	0	0	0	0	0
STM14_3641	araE	1419	100	6.22015	68	4.3176	46	3.32844	79	5.50987	68	5.41519	83	6.55581
STM14_3640	ygeA	708	1054	131.399	847	107.787	630	91.3635	979	136.85	625	99.7548	597	94.5087
STM14_3639	lysR	936	202	19.0484	178	17.1341	96	10.5308	176	18.6095	153	18.4715	143	17.1234
STM14_3638	lysA	1263	203	14.1865	164	11.6992	1124	91.3752	247	19.3549	322	28.8098	280	24.8477
STM14_3637	-	1023	655	56.5131	671	59.0967	294	29.5078	502	48.5652	348	38.4407	481	52.6987
STM14_3636	galR	1029	1364	116.999	1285	112.513	396	39.5135	692	66.556	404	44.3663	541	58.9268
STM14_3635	-	126	19	13.3096	18	12.8712	36	29.3357	48	37.7023	67	60.0885	78	69.3833
STM14_3634	aas	2160	1339	54.7155	1163	48.5112	174	8.27105	265	12.142	133	6.95801	190	9.85895
STM14_3633	ygeD	1203	213	15.6278	206	15.4283	84	7.16933	114	9.37856	119	11.1781	84	7.82608
STM14_3632	tas	1041	1070	90.7228	1035	89.5789	1142	112.637	1252	119.028	871	94.5485	921	99.1607
STM14_3631	-	171	1	0.516163	0	0	1	0.600439	0	0	0	0	0	0
STM14_3630	ygdR	219	263	105.997	217	89.2754	450	210.976	392	177.149	223	115.066	242	123.852
STM14_3629	ygdQ	714	231	28.556	263	33.1874	218	31.349	186	25.7817	170	26.9053	239	37.5172
STM14_3628	-	111	0	0	0	0	1	0.925001	2	1.78322	1	1.01804	0	0
STM14_3627	mutH	696	289	36.6498	230	29.7738	311	45.8793	281	39.9571	318	51.6303	333	53.6248
STM14_3626	-	108	1	0.817259	2	1.66849	4	3.80278	2	1.83275	7	7.32422	4	4.15114
STM14_3625	-	126	4	2.80203	5	3.57533	6	4.88929	3	2.35639	12	10.7621	11	9.78482
STM14_3624	-	147	7	4.20304	4	2.45165	7	4.88929	9	6.05929	2	1.53745	7	5.33717
STM14_3623	-	117	0	0	3	2.31021	1	0.877565	9	7.61296	1	0.965831	2	1.91591
STM14_3622	-	114	5	3.87122	1	0.790335	1	0.900659	0	0	3	2.97374	5	4.91582
STM14_3621	ygdP	531	2653	440.987	2219	376.512	1724	333.356	1986	370.153	1142	243.029	1434	302.681
STM14_3620	ptsP	2247	3731	146.557	3602	144.43	2334	106.651	3618	159.354	2410	121.2	2874	143.356
STM14_3619	-	159	14	7.77167	13	7.36652	3	1.93727	10	6.22443	7	4.97494	8	5.63928
STM14_3618	lgt	876	993	100.053	982	101	319	37.3897	733	82.8127	366	47.2133	453	57.9595
STM14_3617	thyA	795	2251	249.915	2294	259.981	616	79.5571	896	111.542	706	100.352	797	112.363
STM14_3616	-	183	5	2.41158	0	0	1	0.561066	1	0.540811	15	9.26248	10	6.12463
STM14_3615	ppdA	471	10	1.87397	8	1.53033	4	0.871976	4	0.840496	13	3.11896	15	3.56945
STM14_3614	ppdB	564	12	1.87796	4	0.638994	5	0.91024	2	0.350952	5	1.00179	7	1.39107
STM14_3613	ygdB	408	3	0.648999	5	1.10414	4	1.00662	4	0.970279	1	0.276966	4	1.09883
STM14_3612	ppdC	321	4	1.09986	3	0.842039	0	0	2	0.616626	6	2.11219	4	1.39664
STM14_3611	recC	3372	1720	45.0219	1704	45.53	507	15.4378	530	15.5555	472	15.8176	538	17.8824
STM14_3610	ptr	2889	1931	58.9954	1737	54.1712	644	22.8878	679	23.2605	595	23.2732	788	30.571
STM14_3609	recB	3546	2325	57.8719	2389	60.7007	1278	37.0047	1418	39.5762	1434	45.698	1683	53.1956
STM14_3608	recD	1836	981	47.1606	969	47.5518	494	27.6261	533	28.731	497	30.5894	527	32.1713
STM14_3607	argA	1332	332	21.9997	280	18.9396	241	18.5771	324	24.0734	302	25.6206	375	31.5542
STM14_3606	amiC	1254	670	47.1586	848	60.9276	178	14.5743	161	12.7065	191	17.2117	160	14.3006
STM14_3603	mltA	1098	1384	111.254	1173	96.2524	405	37.872	361	32.5388	441	45.3862	408	41.6475
STM14_3602	ygdL	807	262	28.6557	350	39.076	470	59.7984	487	59.7245	698	97.7393	568	78.887
STM14_3601	-	915	261	25.1769	212	20.8752	12	1.34656	23	2.48773	48	5.92799	52	6.36961
STM14_3600	-	123	0	0	0	0	2	1.66951	1	0.804622	1	0.918718	0	0
STM14_3599	ygdK	444	96	19.0841	107	21.7129	62	14.3375	58	12.9283	63	16.0341	55	13.8839
STM14_3598	csdA	1206	682	49.9138	734	54.8359	759	64.6189	835	68.5229	733	68.6821	730	67.8432
STM14_3597	ygdI	228	783	303.117	995	393.192	10019	4511.85	1709	741.829	3458	1713.87	4395	2160.5
STM14_3596	gcvA	918	241	23.1717	267	26.205	567	63.417	345	37.194	629	77.4275	747	91.2029
STM14_3595	ygdD	396	13	2.89755	25	5.68802	10	2.59281	21	5.24833	10	2.85359	37	10.4722
STM14_3594	ygdE	1101	709	56.8384	1020	83.4697	524	48.8663	446	40.0908	749	76.8744	933	94.9784
STM14_3593	fucR	711	717	89.0088	598	75.7788	46	6.64283	54	7.51659	38	6.0395	43	6.77844
STM14_3592	fucU	423	136	28.378	86	18.3178	49	11.8938	51	11.9324	42	11.2201	17	4.50442
STM14_3591	fucK	1419	525	32.6558	518	32.89	108	7.8146	90	6.27707	74	5.893	90	7.10871
STM14_3590	fucI	1776	1125	55.9104	1057	53.6226	121	6.99532	185	10.3092	137	8.71695	79	4.98557
STM14_3588	-	168	0	0	0	0	0	0	0	0	0	0	0	0
STM14_3587	fucA	648	107	14.5744	139	19.3266	18	2.85209	20	3.05458	18	3.13895	14	2.4215
STM14_3586	fucO	1149	143	10.985	158	12.3895	36	3.21697	29	2.4979	38	3.73724	29	2.82884
STM14_3585	-	138	1	0.639594	1	0.652885	0	0	0	0	3	2.45657	1	0.812179
STM14_3584	xni	816	490	53.0016	657	72.5423	188	23.6555	243	29.4722	172	23.8191	201	27.6081
STM14_3583	-	186	4	1.89815	6	2.90639	27	14.9045	32	17.0268	17	10.3282	24	14.462
STM14_3582	sdaB	1368	28884	1863.61	27962	1841.61	657	49.3111	2553	184.698	780	64.4311	1257	102.986
STM14_3581	sdaC	1290	62477	4274.78	60992	4259.9	1842	146.611	4854	372.398	1174	102.841	1578	137.103
STM14_3580	-	105	42	35.3056	55	47.1943	4	3.91143	4	3.77023	6	6.45727	5	5.33717
STM14_3579	-	144	0	0	0	0	0	0	1	0.687281	0	0	0	0
STM14_3578	ygdH	1365	19140	1237.63	16119	1063.95	3607	271.318	6791	492.377	3024	250.343	2660	218.414
STM14_3577	queF	849	1477	153.552	1524	161.731	485	58.6542	562	65.5127	467	62.1579	552	72.8722
STM14_3576	syd	546	567	91.6587	512	84.4877	394	74.0916	523	94.7995	303	62.71	410	84.1631
STM14_3574	yqcC	330	39	10.4312	55	15.0164	21	6.53387	17	5.09838	10	3.42431	10	3.39638
STM14_3573	yqcB	783	176	19.8397	208	23.9341	33	4.3273	52	6.57262	27	3.89663	35	5.00999
STM14_3572	-	450	1259	246.943	1042	208.627	727	165.877	711	156.37	597	149.916	490	122.043
STM14_3571	-	228	46	17.8076	43	16.9922	76	34.225	77	33.4236	110	54.5186	108	53.0908
STM14_3570	gudT	1359	150	9.74216	112	7.42531	14	1.05773	17	1.23802	35	2.91029	41	3.38139
STM14_3569	-	1341	166	10.926	193	12.9672	118	9.0348	95	7.01119	141	11.8817	159	13.2892
STM14_3568	ygcY	1341	482	31.725	424	28.4874	252	19.2947	220	16.2364	288	24.2689	243	20.3099
STM14_3567	-	1143	343	26.4869	311	24.5149	358	32.159	398	34.4615	472	46.6641	600	58.835
STM14_3566	barA	2757	1443	46.1969	1412	46.1439	372	13.8539	472	16.9435	502	20.5757	609	24.7578
STM14_3565	rumA	1296	1157	78.7973	1150	79.9482	1417	112.261	1775	135.547	1564	136.37	1657	143.301
STM14_3564	relA	2235	4469	176.488	4220	170.118	4562	209.577	5582	247.178	5176	261.7	5010	251.241
STM14_3563	-	276	139	44.4518	107	34.9294	220	81.8425	255	91.4383	341	139.615	328	133.197
STM14_3562	-	291	29	8.79606	28	8.66924	178	62.8047	135	45.9132	473	183.677	385	148.285
STM14_3561	-	153	0	0	1	0.588877	4	2.68432	2	1.29371	2	1.47715	0	0
STM14_3560	-	138	0	0	0	0	0	0	0	0	0	0	0	0
STM14_3559	mazG	801	487	53.6636	596	67.0394	699	89.6004	605	74.7515	1096	154.62	997	139.506
STM14_3558	pyrG	1638	11463	617.686	11659	641.303	5665	355.1	5763	348.202	5955	410.823	6786	464.334
STM14_3557	eno	1299	84604	5748.64	84206	5840.5	25938	2050.18	17813	1357.14	20855	1814.21	21240	1832.64
STM14_3556	ygcF	672	1461	191.895	1363	182.744	2040	311.692	2165	318.849	1928	324.209	1900	316.895
STM14_3555	-	798	570	63.0457	527	59.5009	252	32.4237	711	88.1787	241	34.1273	203	28.5117
STM14_3554	ptpS	363	150	36.4727	226	56.0942	23	6.50559	72	19.6301	26	8.09383	39	12.0417
STM14_3553	cysJ	1800	157	7.69858	142	7.10775	360	20.535	3962	217.841	158	9.91909	144	8.96645
STM14_3552	cysI	1713	238	12.2632	305	16.042	579	34.7045	3280	189.502	213	14.0511	258	16.8808
STM14_3551	cysH	735	61	7.32531	64	7.84528	252	35.2029	1033	139.094	68	10.4546	65	9.9119
STM14_3550	sopD	954	48	4.44095	100	9.44425	248	26.6912	210	21.7855	488	57.8041	473	55.5704
STM14_3549	-	135	0	0	7	4.67176	8	6.08445	9	6.5979	42	35.1563	30	24.9068
STM14_3548	ygcB	2664	433	14.3462	368	12.446	97	3.73855	496	18.4266	121	5.13261	167	7.02608
STM14_3547	-	1557	417	23.6391	373	21.5842	65	4.28637	261	16.5901	82	5.95131	128	9.21408
STM14_3546	-	561	232	36.5013	251	40.3113	77	14.0927	148	26.1093	112	22.5602	103	20.5781
STM14_3545	yghJ	1059	1105	92.0979	1104	93.9267	316	30.6377	477	44.5779	281	29.9845	346	36.6194
STM14_3544	-	747	258	30.4847	240	28.9472	57	7.83465	105	13.9112	54	8.16884	74	11.103
STM14_3543	ygcH	651	103	13.965	110	15.224	37	5.83561	44	6.68911	29	5.0339	37	6.37018
STM14_3542	-	921	280	26.8338	296	28.9566	98	10.9253	113	12.1427	96	11.7787	105	12.7779
STM14_3541	ygbF	297	107	31.7988	103	31.2462	52	17.9768	54	17.9943	61	23.2092	67	25.2842
STM14_3540	iap	1047	772	65.0809	891	76.6738	1642	161.024	1169	110.501	916	98.8635	778	83.2844
STM14_3539	cysD	909	49	4.7579	53	5.25325	327	36.9359	6260	681.565	81	10.0695	47	5.79515
STM14_3538	cysN	1440	135	8.27474	150	9.38523	532	37.9328	5177	355.805	273	21.4233	297	23.1166
STM14_3537	cysC	606	10	1.4565	8	1.18942	97	16.4348	842	137.511	61	11.3748	37	6.84321
STM14_3536	ygbE	357	147	36.344	153	38.6135	57	16.3935	179	49.6228	42	13.2944	25	7.84879
STM14_3535	-	111	0	0	0	0	0	0	0	0	0	0	0	0
STM14_3534	ftsB	312	163	46.1122	226	65.2634	71	23.3652	115	36.4788	39	14.1253	48	17.2432
STM14_3533	ispD	711	936	116.196	1092	138.379	220	31.7701	377	52.4769	208	33.0583	244	38.4637
STM14_3532	ispF	480	207	38.0638	242	45.4245	41	8.77017	83	17.1133	56	13.1836	36	8.40605
STM14_3531	truD	1050	1521	127.857	1805	154.883	535	52.3154	544	51.2751	641	68.9852	683	72.9058
STM14_3530	surE	762	379	43.9003	455	53.7988	166	22.3675	167	21.6899	163	24.1724	257	37.8015
STM14_3529	pcm	627	846	119.093	915	131.483	435	71.2339	389	61.4015	400	72.0908	552	98.6739
STM14_3528	-	138	0	0	0	0	3	2.23207	6	4.30298	15	12.2829	10	8.12179
STM14_3527	nlpD	1134	14799	1151.87	13932	1106.92	77147	6985.08	31170	2720.32	28324	2822.47	32047	3167.42
STM14_3526	rpoS	993	6862	609.937	5709	517.997	31607	3268.13	14291	1424.33	12425	1413.95	12920	1458.29
STM14_3525	-	237	3	1.11726	2	0.760322	3	1.29969	1	0.417588	1	0.476803	1	0.472914
STM14_3524	-	1428	70	4.32666	70	4.41658	26	1.86943	65	4.50487	55	4.35233	75	5.88659
STM14_3523	-	594	6	0.891555	9	1.36512	13	2.2471	7	1.1663	15	2.85359	11	2.07557
STM14_3522	-	405	427	93.0585	298	66.2945	324	82.1401	664	162.259	319	89.0067	424	117.339
STM14_3521	ygbI	765	429	49.497	364	42.8703	155	20.8035	195	25.2273	223	32.9405	147	21.5371
STM14_3520	ygbJ	924	266	25.4093	254	24.7673	135	15.0012	83	8.89002	93	11.3736	59	7.15667
STM14_3519	ygbK	1263	326	22.7823	324	23.1131	121	9.83665	90	7.05238	90	8.05242	61	5.41324
STM14_3518	ygbL	639	69	9.53085	90	12.6899	36	5.78451	34	5.26593	27	4.77474	17	2.9818
STM14_3517	ygbM	777	139	15.7898	168	19.4807	57	7.53215	31	3.94855	45	6.54453	23	3.3177
STM14_3516	-	951	71	6.58963	81	7.67398	66	7.12572	29	3.01797	55	6.53536	31	3.65352
STM14_3515	-	1497	128	7.54695	115	6.92137	371	25.4459	334	22.0811	608	45.8954	553	41.4032
STM14_3514	-	933	103	9.74403	108	10.4294	104	11.445	179	18.9875	173	20.9533	224	26.909
STM14_3513	-	1209	1	0.0730057	19	1.41594	27	2.29299	28	2.29207	82	7.66434	94	8.7143
STM14_3512	-	381	7	1.62165	18	4.25661	7	1.88642	20	5.19519	36	10.6774	28	8.2369
STM14_3511	mutS	2568	2680	92.1134	2831	99.3255	862	34.4649	1243	47.9041	1147	50.4726	1142	49.8427
STM14_3510	-	522	5	0.84544	8	1.38082	10	1.96696	5	0.947974	22	4.76255	21	4.50899
STM14_3509	pphB	657	135	18.1364	160	21.9417	1325	207.069	1024	154.252	1831	314.927	1383	235.932
STM14_3508	-	120	0	0	1	0.750818	17	14.5456	13	10.7216	60	56.5011	71	66.3144
STM14_3506	-	528	175	29.2541	171	29.1795	336	65.3387	357	66.9162	871	186.411	918	194.868
STM14_3505	-	291	155	47.0134	186	57.5885	472	166.538	527	179.232	1062	412.4	1091	420.206
STM14_3504	-	144	1	0.612944	1	0.625682	2	1.42604	6	4.12369	7	5.49317	20	15.5668
STM14_3503	-	327	8	2.15936	3	0.826589	61	19.1535	34	10.2903	85	29.3737	124	42.5015
STM14_3502	-	105	0	0	0	0	0	0	0	0	5	5.38106	1	1.06743
STM14_3501	-	348	36	9.13075	56	14.4986	20	5.90087	50	14.2196	72	23.3798	63	20.2905
STM14_3500	-	450	470	92.1868	499	99.9089	173	39.4729	160	35.1888	155	38.923	126	31.3826
STM14_3499	invH	444	703	139.751	1162	235.798	199	46.0188	184	41.014	112	28.5051	138	34.8359
STM14_3498	invF	750	149	17.5351	129	15.4969	98	13.4162	96	12.668	198	29.8326	160	23.9105
STM14_3497	invG	1689	148	7.7342	178	9.49525	103	6.26142	75	4.39469	211	14.1169	167	11.082
STM14_3496	invE	1119	61	4.81153	73	5.87772	54	4.95483	30	2.65331	75	7.57388	55	5.50888
STM14_3495	invA	2058	104	4.46037	91	3.98393	63	3.14312	74	3.55863	108	5.93015	128	6.971
STM14_3494	invB	408	18	3.894	24	5.29989	29	7.29799	24	5.82167	26	7.20112	21	5.76886
STM14_3493	invC	1296	55	3.74577	54	3.75409	43	3.40666	64	4.88733	95	8.28335	72	6.2267
STM14_3492	invI	444	13	2.5843	15	3.04386	21	4.85626	12	2.67482	19	4.83568	25	6.31085
STM14_3491	invJ	1011	55	4.8017	104	9.26826	74	7.51529	103	10.0828	124	13.8598	144	15.964
STM14_3490	spaO	912	28	2.70986	51	5.03839	44	4.95362	58	6.29405	83	10.2842	68	8.35689
STM14_3489	spaP	675	10	1.30761	18	2.40262	20	3.04223	27	3.95874	28	4.6875	37	6.14368
STM14_3488	spaQ	261	0	0	0	0	3	1.18017	2	0.758379	0	0	3	1.28828
STM14_3487	spaR	792	7	0.78011	5	0.568802	11	1.42604	6	0.749761	14	1.99751	21	2.97184
STM14_3486	spaS	1071	18	1.48343	31	2.60788	14	1.34216	24	2.21778	47	4.95902	44	4.60462
STM14_3485	sicA	498	26	4.60816	32	5.78944	103	21.236	78	15.5011	280	63.5354	271	60.9917
STM14_3484	sipB	1782	224	11.0949	389	19.6679	431	24.8333	407	22.6039	2236	141.792	2591	162.964
STM14_3483	sipC	1230	258	18.5139	597	43.7306	512	42.7396	468	37.6563	2399	220.4	2328	212.133
STM14_3482	sipD	1032	61	5.21715	96	8.38123	114	11.342	66	6.32938	519	56.8296	565	61.362
STM14_3481	sipA	2058	154	6.60478	319	13.9657	268	13.3707	228	10.9644	1255	68.9105	1209	65.8433
STM14_3480	iacP	249	0	0	2	0.72368	0	0	0	0	6	2.72295	15	6.75185
STM14_3479	-	261	36	12.1743	51	17.6054	73	28.7176	117	44.3652	287	124.259	218	93.6153
STM14_3478	sicP	393	45	10.1066	96	22.0087	120	31.3512	155	39.0334	430	123.641	360	102.669
STM14_3477	sptP	1632	1288	69.6593	2413	133.215	1232	77.5096	2099	127.288	5056	350.085	5331	366.116
STM14_3476	iagB	483	32	5.84771	67	12.4981	87	18.4943	102	20.9002	350	81.8857	286	66.3666
STM14_3475	hilA	1662	200	10.6214	476	25.8043	49	3.02712	67	3.9897	149	10.1308	142	9.57609
STM14_3474	hilD	930	1484	140.843	2316	224.374	650	71.7622	564	60.0196	1080	131.228	925	111.478
STM14_3473	prgH	1179	130	9.73224	162	12.3799	143	12.4534	138	11.5841	235	22.5238	226	21.4845
STM14_3472	prgI	243	4	1.4529	6	2.22465	19	8.0281	26	10.5892	49	22.7865	26	11.9922
STM14_3471	prgJ	306	9	2.596	7	2.06107	31	10.4017	37	11.9668	42	15.5101	53	19.4127
STM14_3470	prgK	759	95	11.0475	142	16.8563	165	22.3207	208	27.1218	314	46.7493	296	43.71
STM14_3469	orgA	600	61	8.9735	54	8.10884	30	5.13376	27	4.45358	82	15.4436	92	17.1857
STM14_3468	orgB	681	405	52.4918	476	62.9761	62	9.34781	73	10.609	113	18.7507	133	21.8895
STM14_3467	orgC	453	275	53.5819	288	57.281	55	12.4661	77	16.8225	76	18.9584	92	22.7625
STM14_3466	-	108	0	0	0	0	1	0.950696	2	1.83275	2	2.09263	4	4.15114
STM14_3465	hilC	888	4613	458.515	8837	896.619	603	69.722	724	80.6905	434	55.2286	397	50.1081
STM14_3464	-	108	0	0	5	4.17121	1	0.950696	2	1.83275	1	1.04632	1	1.03778
STM14_3463	sprB	756	1820	212.487	2486	296.275	198	26.8911	267	34.9531	157	23.4674	196	29.058
STM14_3462	avrA	837	520	54.8354	718	77.2885	404	49.5588	767	90.6915	777	104.902	673	90.1198
STM14_3461	sitD	849	38	3.95056	20	2.12245	967	116.946	2696	314.274	1035	137.759	1369	180.728
STM14_3460	sitC	861	15	1.5377	13	1.36037	694	82.7602	2082	239.317	666	87.4094	962	125.228
STM14_3459	sitB	822	15	1.61066	20	2.19217	1795	224.211	4087	492.073	1348	185.313	1565	213.39
STM14_3458	sitA	918	72	6.92266	47	4.61287	5405	604.531	21267	2292.77	5606	690.077	8540	1042.67
STM14_3457	-	126	1	0.700507	0	0	0	0	2	1.57093	2	1.79369	2	1.77906
STM14_3456	ygbA	345	43	11.001	35	9.1404	1949	580.04	3641	1044.48	5808	1902.37	5813	1888.48
STM14_3455	fhlA	2190	2573	103.7	3871	159.256	468	21.9415	454	20.5167	418	21.5685	555	28.404
STM14_3454	hypE	1011	2506	218.783	3156	281.256	258	26.202	131	12.8238	201	22.4663	133	14.7445
STM14_3453	hypD	1122	4112	323.477	5161	414.436	258	23.6098	205	18.0825	186	18.733	183	18.2805
STM14_3452	hypC	273	185	59.8126	250	82.5075	17	6.39369	8	2.90017	11	4.5532	18	7.38993
STM14_3451	hypB	873	6591	666.377	7267	749.993	393	46.2214	301	34.1231	239	30.9365	149	19.1295
STM14_3450	-	357	45	11.1257	72	18.1711	6	1.72563	5	1.38611	2	0.633066	3	0.941854
STM14_3449	-	204	1	0.432666	2	0.883316	1	0.503309	0	0	0	0	5	2.74708
STM14_3448	hycA	462	28	5.34933	65	12.6762	11	2.44465	16	3.42748	10	2.44594	14	3.39638
STM14_3447	-	105	0	0	0	0	0	0	0	0	0	0	0	0
STM14_3446	hycB	609	13	1.88412	44	6.50956	10	1.68596	3	0.487529	2	0.371108	3	0.552122
STM14_3445	hycC	1827	57	2.75372	195	9.61639	34	1.91076	27	1.46259	19	1.17517	35	2.14714
STM14_3444	hycD	924	26	2.48362	73	7.11815	9	1.00008	7	0.749761	13	1.58986	12	1.45559
STM14_3443	hycE	1710	125	6.45204	284	14.9637	46	2.76202	30	1.73629	40	2.64333	57	3.73602
STM14_3442	hycF	543	31	5.03901	79	13.1082	7	1.32362	9	1.64036	15	3.12161	16	3.30256
STM14_3441	hycG	768	39	4.48215	80	9.38523	27	3.60967	17	2.19071	14	2.05994	26	3.7944
STM14_3440	hycH	411	16	3.43607	35	7.6726	8	1.99854	23	5.53838	9	2.4745	13	3.54513
STM14_3439	hycI	471	38	7.12108	37	7.07778	28	6.10383	31	6.51385	16	3.83872	39	9.28057
STM14_3438	-	810	41	4.46768	58	6.45148	39	4.94362	30	3.6655	53	7.39398	63	8.71739
[truncated: 3,415 more rows]

## Sheet: 0、1-4h
Differentially expressed genes (DEGs) were identified in the H2O2-treated samples for 10 min, 30 min, 1 h, 2 h, 3 h and 4 h, respectively.
Gene ID	Name	Length	Control3:read count	Control3:rpkm	Control4:read count	Control4:rpkm	wt1h-1:read count	wt1h-1:rpkm	wt1h-2:read count	wt1h-2:rpkm	wt2h-1:read count	wt2h-1:rpkm	wt2h-2:read count	wt2h-2:rpkm	wt3h-1:read count	wt3h-1:rpkm	wt3h-2:read count	wt3h-2:rpkm	wt4h-1:read count	wt4h-1:rpkm	wt4h-2:read count	wt4h-2:rpkm
STM14_5526	STM14_5526	284	215	70.0681	264	83.2245	519	174.744	554	168.226	564	156.902	506	174.341	454	145.075	557	158.701	234	88.6694	272	91.9375
STM14_5528	repC	266	2254	784.283	2107	709.167	2011	722.908	2297	744.698	3499	1039.27	2846	1046.94	2986	1018.74	4142	1260	2520	1019.52	2851	1028.86
STM14_5529	repA3	122	5	3.79324	6	4.40308	5	3.91889	10	7.06872	14	9.0664	9	7.21855	10	7.43867	20	13.2652	1	0.882097	2	1.57366
STM14_5530	tap	77	0	0	0	0	0	0	0	0	0	0	0	0	0	0	0	0	0	0	0	0
STM14_5531	repA	881	411	43.1784	393	39.9376	1820	197.537	2398	234.733	3871	347.147	3392	376.745	2726	280.805	3045	279.675	1235	150.858	1343	146.333
STM14_5532	STM14_5532	140	3	1.98332	1	0.639495	2	1.36601	2	1.23198	2	1.12867	5	3.49469	0	0	2	1.15596	2	1.53737	3	2.057
STM14_5533	srgC	758	181	22.1009	133	15.709	532	67.1112	601	68.3764	1045	108.921	801	103.402	786	94.1041	773	82.5188	360	51.1104	431	54.5821
STM14_5534	rcK	557	508	84.4129	565	90.8152	626	107.466	683	105.747	1262	179.007	1246	218.892	2022	329.443	1909	277.328	839	162.1	951	163.896
STM14_5535	srgB	899	25	2.57383	38	3.78433	235	24.9954	220	21.104	509	44.7326	459	49.9597	451	45.5273	416	37.4435	195	23.3427	214	22.8505
STM14_5536	srgA	653	24	3.40172	34	4.66156	310	45.3943	340	44.9021	732	88.5655	585	87.6617	519	72.1289	571	70.7564	284	46.8038	338	49.6873
STM14_5537	orf7	350	12	3.17332	22	5.62756	202	55.1869	234	57.6566	385	86.9079	316	88.3458	217	56.2661	232	53.6368	132	40.5866	117	32.0893
STM14_5538	pefI	212	77	33.6167	75	31.6731	941	424.43	930	378.31	1570	585.1	1367	630.957	810	346.74	843	321.762	486	246.704	456	206.477
STM14_5539	orf6	875	1716	181.514	1895	193.895	12995	1420.11	13830	1363.06	17162	1549.62	13558	1516.19	7566	784.717	9260	856.339	5114	628.969	5425	595.16
STM14_5540	orf5	557	85	14.1242	78	12.5373	267	45.8362	274	42.4225	323	45.8156	232	40.7568	280	45.6203	342	49.6837	141	27.2421	194	33.434
STM14_5541	pefD	692	47	6.28626	38	4.91635	79	10.9162	119	14.83	96	10.9605	84	11.8779	133	17.4422	143	16.7214	48	7.46469	60	8.32314
STM14_5542	pefC	2408	78	2.99805	111	4.12698	167	6.63151	215	7.69986	287	9.41655	258	10.4841	245	9.23346	273	9.17379	159	7.10587	157	6.25871
STM14_5543	pefA	518	605	108.1	568	98.1712	609	112.419	580	96.5604	281	42.8591	188	35.5136	212	37.1416	249	38.8966	301	62.5336	331	61.3395
STM14_5544	pefB	302	3	0.919421	2	0.59291	22	6.96575	23	6.56783	21	5.49388	15	4.86017	6	1.80301	7	1.87557	14	4.98882	20	6.35719
STM14_5545	STM14_5545	203	30	13.6781	45	19.8464	66	31.0885	75	31.8615	82	31.9142	77	37.116	84	37.5524	83	33.0845	85	45.0608	70	33.1012
STM14_5546	repA2	989	2699	252.585	3074	278.274	6639	641.887	7475	651.802	6884	549.935	5623	556.338	4523	415.036	5192	424.797	3409	370.943	3776	366.503
STM14_5547	repA2	308	19	5.70957	17	4.94156	137	42.5326	160	44.7992	161	41.2992	125	39.7124	67	19.7415	82	21.543	48	16.7713	28	8.72668
STM14_5548	STM14_5548	296	87	27.2037	67	20.2651	403	130.186	432	125.861	350	93.4206	296	97.8514	245	75.1155	363	99.2333	320	116.341	335	108.641
STM14_5549	STM14_5549	521	276	49.0311	341	58.5979	936	171.787	854	141.358	1291	195.774	912	171.287	997	173.665	1217	189.015	1679	346.808	1681	309.722
STM14_5550	ccdA	218	269	114.208	264	108.421	967	424.153	1025	405.479	2024	733.534	1457	653.988	938	390.482	1030	382.317	425	209.802	444	195.51
STM14_5551	ccdB	305	174	52.8019	206	60.469	362	113.491	424	119.886	684	177.183	575	184.474	550	163.651	578	153.345	248	87.5041	261	82.1453
STM14_5552	STM14_5552	290	57	18.1919	66	20.3756	103	33.9619	109	32.4138	224	61.0262	192	64.7844	185	57.8934	133	37.1105	63	23.3786	73	24.1639
STM14_5553	STM14_5553	521	351	62.3548	380	65.2997	602	110.487	708	117.192	1347	204.266	1016	190.82	977	170.181	1030	159.971	449	92.7438	456	84.0174
STM14_5554	rsdB	782	619	73.2629	773	88.499	914	111.761	1433	158.03	2389	241.366	2039	255.139	1953	226.647	1909	197.534	764	105.139	837	102.745
STM14_5555	STM14_5555	551	246	41.3222	240	38.9965	500	86.7702	825	129.123	1139	163.32	976	173.327	856	140.986	799	117.338	336	65.6242	355	61.847
STM14_5556	STM14_5556	485	156	29.7703	117	21.5978	197	38.8398	547	97.2627	694	113.054	764	154.141	761	142.396	552	92.0958	231	51.2562	268	53.0438
STM14_5557	STM14_5557	560	0	0	2	0.319748	16	2.73202	29	4.46592	67	9.45264	59	10.3093	46	7.45461	20	2.88991	3	0.576514	5	0.857085
STM14_5558	STM14_5558	350	4771	1261.66	5056	1293.32	9672	2642.41	10838	2670.43	13141	2966.38	10049	2809.45	8489	2201.12	9584	2215.75	6812	2094.51	7359	2018.33
STM14_5559	STM14_5559	263	30	10.5576	20	6.80832	75	27.2683	72	23.609	124	37.2505	94	34.9735	127	43.8231	135	41.5356	78	31.9165	91	33.2145
STM14_5560	spvD	650	12	1.70871	5	0.688687	237	34.8648	261	34.628	428	52.0232	307	46.216	160	22.3389	202	25.1467	94	15.5629	93	13.7345
STM14_5561	spvC	725	8	1.0213	12	1.48187	164	21.6301	204	24.2657	280	30.5131	168	22.6745	151	18.9014	165	18.4157	127	18.8513	167	22.1116
STM14_5562	spvB	1775	50	2.60719	47	2.37064	798	42.989	885	42.9978	875	38.9472	645	35.5573	616	31.4947	655	29.8597	660	40.0149	742	40.128
STM14_5563	spvA	767	30	3.62015	22	2.56799	422	52.6101	492	55.3185	471	48.5168	335	42.7382	328	38.8091	351	37.0301	533	74.7839	585	73.2154
STM14_5564	spvR	893	14	1.45103	15	1.50385	309	33.0872	299	28.8749	481	42.5559	384	42.0772	289	29.3698	279	25.2811	154	18.5586	175	18.8117
STM14_5565	STM14_5565	1037	33	2.94534	63	5.4391	352	32.4576	382	31.7677	444	33.8276	310	29.2516	252	22.0535	307	23.9553	166	17.2268	205	18.9765
STM14_5566	STM14_5566	1025	780	70.4322	837	73.1084	6719	626.806	8051	677.371	8773	676.224	7388	705.294	5030	445.348	5482	432.771	2213	232.345	2438	228.324
STM14_5567	STM14_5567	1664	2198	122.257	2074	111.589	11182	642.567	13332	690.944	14863	705.699	13456	791.279	10300	561.745	10464	508.847	4337	280.487	5029	290.115
STM14_5568	rlgA	560	1118	184.78	905	144.686	3357	573.213	3634	559.626	4478	631.775	4102	716.761	4008	649.523	3940	569.313	2099	403.367	2392	410.029
STM14_5569	STM14_5569	740	4466	558.582	4097	495.678	1453	187.753	1613	187.976	3805	406.246	3292	435.306	5599	686.647	6229	681.129	7122	1035.73	8126	1054.11
STM14_5570	STM14_5570	488	91	17.2592	100	18.3462	298	58.3914	311	54.9593	648	104.911	682	136.751	525	97.6325	619	102.639	267	58.88	309	60.7828
STM14_5571	tlpA	1115	783	64.9961	859	68.9737	930	79.7555	1023	79.1228	1535	108.768	1242	108.997	1837	149.517	2125	154.215	1269	122.479	1052	90.5697
STM14_5572	STM14_5572	416	281	62.5192	333	71.6665	333	76.5426	438	90.7991	663	125.918	520	122.314	871	190.011	922	179.341	410	106.064	362	83.5328
STM14_5573	STM14_5573	326	9	2.5552	8	2.19704	28	8.21283	22	5.81977	30	7.2706	19	5.703	24	6.68111	42	10.425	15	4.95165	12	3.5335
STM14_5574	STM14_5574	941	4380	430.809	4337	412.634	10130	1029.37	11496	1053.56	11824	992.753	9832	1022.4	7382	711.933	8679	746.316	5053	577.878	5243	534.85
STM14_5575	parA	1205	2871	220.519	3376	250.831	1297	102.921	1299	92.9657	2333	152.966	1553	126.111	3713	279.636	4315	289.759	1766	157.718	1880	149.766
STM14_5576	parB	977	4530	429.145	4742	434.543	3135	306.828	2765	244.063	4374	353.713	3135	313.986	6250	580.551	7291	603.858	3170	349.173	3508	344.673
STM14_5577	samB	1274	189	13.7307	206	14.4765	3916	293.918	4291	290.462	4435	275.037	3765	289.176	5859	417.358	6183	392.71	2062	174.179	2277	171.568
STM14_5578	samA	422	216	47.3742	170	36.0663	2264	512.999	2436	497.812	2703	506.058	2498	579.225	3622	778.917	3701	709.658	1511	385.326	1540	350.308
STM14_5579	STM14_5579	470	1	0.196926	1	0.190488	26	5.28966	27	4.95412	34	5.71541	40	8.32778	34	6.56502	28	4.82062	2	0.45794	10	2.04242
STM14_5580	STM14_5580	356	0	0	0	0	7	1.88018	11	2.66467	11	2.44123	7	1.92404	9	2.29429	4	0.909186	2	0.604584	4	1.07858
STM14_5581	STM14_5581	680	2	0.272221	2	0.263322	80	11.2495	78	9.89206	101	11.7349	59	8.49005	157	20.953	100	11.8996	85	13.452	84	11.858
STM14_5582	STM14_5582	221	1	0.418801	0	0	24	10.3842	14	5.46307	16	5.71998	14	6.19873	42	17.2469	22	8.05514	8	3.8956	9	3.90924
STM14_5583	STM14_5583	764	31	3.75551	19	2.22652	53	6.63338	66	7.44992	71	7.34229	80	10.2462	167	19.8371	100	10.5913	65	9.1558	73	9.17216
STM14_5584	STM14_5584	434	2	0.426521	2	0.412578	942	207.546	939	186.585	989	180.042	678	152.865	662	138.428	698	130.139	218	54.0559	271	59.9407
STM14_5585	STM14_5585	434	36	7.67738	26	5.36351	467	102.892	545	108.295	537	97.7577	443	99.8806	419	87.6152	418	77.9344	130	32.2352	166	36.7164
STM14_5586	STM14_5586	323	30	8.59645	32	8.86978	260	76.9703	300	80.0976	340	83.1654	247	74.8275	176	49.4499	178	44.5923	49	16.3256	65	19.3176
STM14_5587	ssbB	518	11	1.96546	16	2.76539	201	37.1038	238	39.6231	198	30.1996	164	30.98	369	64.6475	380	59.3603	262	54.4312	278	51.5178
STM14_5588	STM14_5588	242	1	0.382459	1	0.369956	30	11.8538	39	13.8979	26	8.48837	27	10.9173	53	19.8754	51	17.0529	33	14.6749	38	15.0734
STM14_5589	STM14_5589	1997	32	1.48311	31	1.38979	105	5.02763	147	6.34805	155	6.13225	131	6.41889	300	13.6332	206	8.34703	103	5.55054	140	6.72964
STM14_5590	psiB	434	6	1.27956	12	2.47547	44	9.69428	71	14.1081	48	8.73812	54	12.1751	64	13.3827	74	13.797	24	5.95111	27	5.97195
STM14_5591	psiA	737	43	5.40009	71	8.62495	373	48.3942	412	48.2093	475	50.9205	384	50.9836	326	40.1426	340	37.3297	165	24.0931	201	26.1801
STM14_5592	finP	470	60	11.8155	72	13.7151	468	95.2139	460	84.4036	515	86.5717	406	84.5269	584	112.764	667	114.834	472	108.074	502	102.529
STM14_5593	traM	380	69	16.8061	64	15.0786	265	66.6829	264	59.913	356	74.0172	223	57.4233	419	100.066	524	111.581	340	96.2879	297	75.0265
STM14_5595	traJ	686	3	0.40476	7	0.913565	154	21.4659	111	13.954	245	28.2168	156	22.2519	134	17.727	187	22.0577	78	12.2362	114	15.9523
STM14_5596	traY	320	44	12.7263	24	6.7147	96	28.6862	66	17.7867	45	11.1104	65	19.8761	93	26.3747	95	24.0224	84	28.2492	74	22.1985
STM14_5597	traA	362	14	3.57948	10	2.47319	22	5.81121	18	4.2881	11	2.40077	6	1.62185	17	4.26182	22	4.91764	19	5.64835	12	3.18211
STM14_5598	traL	311	4	1.19042	3	0.863627	2	0.614925	4	1.10918	6	1.52425	1	0.314635	9	2.62626	10	2.60185	10	3.46032	4	1.23464
STM14_5599	traE	566	6	0.981149	9	1.42361	19	3.20989	12	1.82838	28	3.90848	23	3.97629	27	4.32915	8	1.14371	18	3.42241	20	3.392
STM14_5600	traK	740	40	5.00298	42	5.0814	55	7.10695	68	7.92461	74	7.90072	76	10.0496	85	10.4242	78	8.52914	61	8.87104	58	7.52382
STM14_5601	traB	1421	32	2.08428	69	4.34731	100	6.72912	86	5.21922	102	5.67117	107	7.36812	145	9.26038	126	7.17495	91	6.89166	85	5.74205
STM14_5602	traP	596	11	1.70823	16	2.40347	37	5.93619	40	5.78781	17	2.25356	39	6.40303	30	4.56804	38	5.15917	11	1.9862	27	4.3487
STM14_5603	trbD	245	0	0	0	0	3	1.17087	2	0.703987	4	1.28991	2	0.798787	4	1.48166	2	0.660551	0	0	1	0.39181
STM14_5604	traV	515	41	7.36846	30	5.2153	126	23.3946	158	26.4576	139	21.3243	96	18.2403	152	26.785	159	24.9823	110	22.9859	115	21.4354
STM14_5605	traR	221	0	0	0	0	3	1.29802	3	1.17066	3	1.0725	1	0.442766	4	1.64257	2	0.732285	0	0	3	1.30308
STM14_5606	traR	467	16	3.17105	21	4.02595	29	5.93791	16	2.95464	38	6.42885	24	5.02877	42	8.16183	40	6.93084	46	10.6003	37	7.60548
STM14_5607	traC	2648	94	3.28557	144	4.86867	508	18.3442	526	17.1304	630	18.797	513	18.9569	425	14.5655	419	12.8038	314	12.7611	291	10.5491
STM14_5608	trbI	386	9	2.15802	7	1.62359	31	7.67939	18	4.02148	49	10.0294	38	9.63304	37	8.699	36	7.54671	21	5.85475	12	2.98425
STM14_5609	traW	632	21	3.07541	22	3.11653	35	5.29546	40	5.45813	74	9.25084	51	7.89624	74	10.626	50	6.4017	36	6.13002	41	6.22743
STM14_5610	traU	992	45	4.19857	46	4.15156	74	7.133	117	10.1713	132	10.5131	125	12.3301	154	14.0885	119	9.70684	63	6.83448	104	10.0638
STM14_5611	STM14_5611	308	3	0.901511	8	2.32544	7	2.1732	16	4.47992	24	6.1564	10	3.17699	12	3.53578	4	1.05088	5	1.74701	9	2.80501
STM14_5612	trbC	638	46	6.67325	54	7.57772	117	17.5355	92	12.4356	163	20.1852	108	16.5642	131	18.634	135	17.122	80	13.4942	114	17.1524
STM14_5613	traN	1826	196	9.93472	226	11.0809	308	16.1288	378	17.8522	478	20.6821	412	22.0782	492	24.4523	512	22.6888	301	17.7395	382	20.0819
STM14_5614	trbE	215	2	0.860978	4	1.66566	5	2.22374	4	1.60444	9	3.30728	9	4.0961	7	2.95471	6	2.25816	4	2.00216	5	2.23241
STM14_5615	traF	749	30	3.70715	39	4.66174	89	11.3622	102	11.7441	151	15.928	111	14.5013	125	15.1455	152	16.4212	81	11.638	101	12.9444
STM14_5616	traQ	293	4	1.26355	4	1.22224	12	3.91621	6	1.76597	8	2.15719	1	0.333964	10	3.09733	9	2.48552	25	9.18224	14	4.58672
STM14_5617	trbB	548	24	4.05351	14	2.28725	23	4.01328	34	5.35056	36	5.19025	29	5.17827	44	7.28664	43	6.34937	59	11.5864	58	10.1599
STM14_5618	traH	1382	153	10.2467	158	10.2356	107	7.40335	152	9.48498	163	9.3185	149	10.5498	272	17.8614	334	19.556	297	23.1273	306	21.2547
STM14_5619	traG	2822	791	25.943	737	23.3817	1151	39.0005	1390	42.4775	1459	40.8474	1245	43.1697	1755	56.4385	1830	52.4731	1049	40.0032	1202	40.8874
STM14_5620	traS	494	1635	306.331	1579	286.168	5352	1035.96	4916	858.195	3986	637.495	3170	627.913	4226	776.35	4644	760.69	3228	703.207	3478	675.841
STM14_5621	traT	731	6024	762.725	5955	729.34	11793	1542.62	11598	1368.25	9065	979.754	7094	949.6	15409	1912.99	17061	1888.56	9449	1391.06	10965	1439.9
STM14_5622	traD	2162	160	6.84959	166	6.87413	915	40.4686	966	38.5321	1288	47.0681	987	44.6713	1773	74.4231	1702	63.701	867	43.1559	883	39.2055
STM14_5623	trbH	719	19	2.44582	21	2.6149	59	7.84649	61	7.31647	79	8.6809	63	8.5739	155	19.564	138	15.5308	47	7.0347	85	11.3483
STM14_5624	trbH	398	163	37.9057	169	38.0162	1194	286.862	1360	294.684	1903	377.765	1526	375.179	948	216.162	1011	205.547	931	251.735	853	205.735
STM14_5625	trbH	230	97	39.0341	85	33.0869	393	163.387	456	170.977	598	205.419	608	258.668	322	127.052	335	117.858	300	140.369	272	113.523
STM14_5626	traI	5258	1256	22.109	1344	22.8846	2570	46.7374	2975	48.7941	3491	52.4561	3026	56.3139	4270	73.6991	4026	61.9578	1908	39.0512	2282	41.6617
STM14_5627	traX	740	90	11.2567	88	10.6467	126	16.2814	137	15.9658	171	18.2571	132	17.4546	217	26.6123	240	26.2435	112	16.2878	110	14.2693
STM14_5628	finO	563	330	54.2508	335	53.2724	351	59.6144	346	52.9991	476	66.7982	417	72.4761	636	102.519	598	85.9479	356	68.0484	356	60.6993
STM14_0001	thrL	65	28	39.8699	30	41.3212	116	170.646	82	108.793	96	116.688	92	138.497	110	153.58	108	134.448	61	100.993	67	98.9472
STM14_0002	thrA	2462	1013	38.0822	1085	39.4555	844	32.7798	988	34.6075	930	29.8443	776	30.8419	4232	155.996	5415	177.973	1987	86.8533	2508	97.7871
STM14_0003	thrB	929	582	57.9839	736	70.9296	753	77.5053	948	88.0022	1079	91.764	769	80.9986	1808	176.619	2260	196.85	1012	117.231	1169	120.793
STM14_0004	thrC	1286	1078	77.5851	1177	81.9409	1521	113.094	1671	112.056	1542	94.7349	1234	93.8947	3401	240.005	4280	269.306	1802	150.796	2099	156.68
STM14_0005	yaaA	773	1294	154.937	1296	150.104	16129	1995.17	19618	2188.65	16541	1690.63	14673	1857.4	1888	221.655	2121	222.026	1019	141.864	1109	137.719
STM14_0006	yaaJ	1430	389	25.1776	409	25.6066	1116	74.6243	1215	73.2725	1384	76.4657	1083	74.107	534	33.8891	498	28.1797	334	25.1355	374	25.106
STM14_0007	talB	953	24130	2343.5	25980	2440.69	20526	2059.51	23988	2170.71	25476	2112.05	20218	2075.93	28039	2670.08	31690	2690.74	12909	1457.73	14351	1445.54
STM14_0008	mogA	590	1512	237.192	1644	249.468	1716	278.111	2142	313.089	2204	295.139	1890	313.456	2073	318.862	2213	303.509	990	180.576	1098	178.646
STM14_0009	yaaH	566	172	28.1263	209	33.0594	70	11.8259	48	7.31351	80	11.1671	68	11.756	27	4.32915	39	5.57559	102	19.3937	112	18.9952
STM14_0010	htgA	713	10	1.29811	11	1.38124	76	10.1924	64	7.7409	72	7.97828	76	10.4302	27	3.4366	51	5.78793	36	5.43362	30	4.039
STM14_0011	yaaI	404	26	5.95652	15	3.32411	68	16.0946	36	7.68461	66	12.9071	51	12.3525	28	6.28972	30	6.00873	28	7.45853	30	7.12823
STM14_0012	STM14_0012	167	10	5.54222	8	4.28883	71	40.6532	91	46.9922	72	34.063	74	43.3593	36	19.5633	43	20.8351	20	12.8881	23	13.2207
STM14_0013	dnaK	1916	28918	1396.92	33224	1552.47	345170	17226.2	377814	17005.3	183227	7555.45	131282	6704.66	57404	2718.95	51203	2162.43	26421	1483.99	27392	1372.37
STM14_0014	dnaJ	1139	3701	300.743	4462	350.729	16846	1414.25	20352	1540.93	12379	858.674	10300	884.872	4753	378.703	4498	319.55	3644	344.295	3560	300.032
STM14_0015	STM14_0015	113	1	0.819072	2	1.58459	4	3.38481	8	6.10538	12	8.39014	8	6.92753	4	3.21245	2	1.43217	7	6.66647	2	1.699
STM14_0016	STM14_0016	947	73	7.13466	63	5.95602	282	28.4742	350	31.8727	316	26.3635	284	29.3451	168	16.0996	157	13.415	166	18.864	140	14.1912
STM14_0017	STM14_0017	344	4	1.07622	4	1.04104	84	23.3493	72	18.0499	84	19.2924	53	15.0759	19	5.01245	16	3.76361	6	1.87702	12	3.34861
STM14_0018	STM14_0018	533	14	2.43109	8	1.34378	83	14.8903	86	13.9146	91	13.489	66	12.1167	44	7.4917	27	4.09901	21	4.24003	25	4.50251
STM14_0019	STM14_0019	443	10	2.08928	21	4.24406	149	32.1614	108	21.0243	153	27.2869	103	22.751	53	10.8574	54	9.86354	30	7.28776	33	7.15076
STM14_0020	STM14_0020	128	0	0	0	0	2	1.49408	2	1.34748	7	4.3207	3	2.29339	0	0	2	1.26434	0	0	0	0
STM14_0021	STM14_0021	122	0	0	0	0	9	7.05399	1	0.706872	7	4.5332	9	7.21855	8	5.95093	2	1.32652	0	0	5	3.93416
STM14_0022	STM14_0022	2099	67	2.95435	91	3.88145	4903	223.358	4835	198.648	4418	166.295	3203	149.318	788	34.0697	775	29.8766	366	18.7648	360	16.4639
STM14_0023	STM14_0023	2996	85	2.6259	107	3.19748	1106	35.2993	1262	36.3261	1477	38.9498	1312	42.8508	473	14.3276	444	11.9918	191	6.86069	187	5.99158
STM14_0024	STM14_0024	149	0	0	0	0	0	0	0	0	1	0.530249	1	0.656721	0	0	0	0	0	0	0	0
STM14_0025	STM14_0025	704	18	2.36647	32	4.06952	38	5.16135	45	5.5124	66	7.40692	55	7.64464	33	4.25399	41	4.71253	31	4.73877	48	6.54501
STM14_0026	STM14_0026	104	0	0	0	0	108	99.2985	73	60.5327	81	61.5344	76	71.5068	11	9.59874	9	7.00248	5	5.17384	5	4.61507
STM14_0027	STM14_0027	110	2	1.68282	0	0	18	15.647	19	14.8957	27	19.3927	18	16.012	5	4.12508	3	2.20684	8	7.82661	6	5.23601
STM14_0028	bcfA	542	79	13.4905	72	11.8932	302	53.2795	350	55.689	337	49.1244	299	53.9807	166	27.7948	201	30.0082	102	20.2524	147	26.0351
STM14_0029	bcfB	827	5	0.559583	11	1.19084	95	10.9843	131	13.6605	119	11.3686	125	14.7901	40	4.38944	48	4.69654	29	3.77371	17	1.97326
STM14_0030	bcfC	2621	69	2.43659	89	3.0401	524	19.1169	597	19.643	573	17.2725	512	19.1148	269	9.31409	259	7.99605	96	3.94167	136	4.98097
STM14_0031	bcfD	1007	56	5.14706	45	4.00082	162	15.3829	175	14.9868	195	15.2993	149	14.4785	89	8.02076	138	11.089	73	7.80135	65	6.19621
STM14_0032	bcfE	545	10	1.69826	23	3.7783	41	7.19349	52	8.22825	68	9.85777	47	8.43856	22	3.66337	37	5.49348	15	2.9619	21	3.69883
STM14_0033	bcfF	518	1	0.178678	6	1.03702	5	0.922981	10	1.66483	18	2.74542	11	2.07793	3	0.525589	8	1.24969	3	0.623258	3	0.555947
STM14_0034	bcfG	731	26	3.29197	28	3.42931	98	12.8192	66	7.78623	94	10.1596	96	12.8505	81	10.0559	94	10.4053	48	7.06643	26	3.41427
STM14_0035	bcfH	845	67	7.33869	60	6.35711	102	11.5424	110	11.2263	177	16.5494	127	14.7067	158	16.969	180	17.2369	80	10.1885	83	9.42895
STM14_0036	bcfH	329	15	4.21984	15	4.08189	101	29.3547	88	23.0668	91	21.853	93	27.6601	51	14.0679	62	15.2489	32	10.4672	32	9.33676
STM14_0037	STM14_0037	449	0	0	1	0.199397	101	21.5094	95	18.2464	114	20.0597	81	17.6525	31	6.26571	34	6.12739	3	0.719037	14	2.99312
STM14_0038	STM14_0038	1004	12	1.10624	9	0.802554	105	10.0002	103	8.84717	208	16.368	125	12.1827	76	6.86965	74	5.96404	51	5.46654	40	3.82444
STM14_0039	STM14_0039	440	5	1.05176	13	2.64519	11	2.39052	5	0.979982	6	1.07737	9	2.00151	34	7.01263	48	8.82737	44	10.7616	29	6.32685
STM14_0040	STM14_0040	146	0	0	2	1.22643	10	6.54937	2	1.18135	12	6.49374	15	10.0532	4	2.48635	0	0	4	2.94838	4	2.62996
STM14_0041	STM14_0041	1718	27	1.45459	23	1.19859	206	11.4656	185	9.28644	262	12.0488	167	9.51175	112	5.9163	109	5.13388	80	5.01122	100	5.58752
STM14_0042	STM14_0042	1571	69	4.06512	78	4.44512	374	22.764	414	22.7261	673	33.8458	462	28.7762	380	21.9514	415	21.3754	268	18.3584	298	18.2088
STM14_0043	STM14_0043	761	4	0.486492	3	0.352941	50	6.28258	34	3.85297	91	9.44764	65	8.35787	44	5.24714	34	3.61524	25	3.53534	26	3.27967
STM14_0044	STM14_0044	1493	292	18.1019	268	16.0709	997	63.8539	992	57.2997	1023	54.1355	795	52.1044	1326	80.6007	1428	77.3947	634	45.6989	724	46.5501
STM14_0045	STM14_0045	1190	70	5.44442	70	5.26643	212	17.035	225	16.3056	220	14.6064	163	13.4032	152	11.5918	216	14.6876	103	9.31465	80	6.45335
STM14_0046	STM14_0046	1253	19	1.40347	11	0.785972	62	4.73144	70	4.81779	110	6.93598	76	5.93512	60	4.34565	44	2.84148	27	2.31894	30	2.29833
STM14_0047	STM14_0047	1715	120	6.47616	115	6.00343	903	50.3473	971	48.8265	962	44.3177	706	40.2817	279	14.7637	333	15.7117	300	18.8249	297	16.624
STM14_0048	nhaA	1166	1544	122.56	1848	141.896	2555	209.529	3041	224.915	2755	186.676	2312	194.024	1673	130.212	1878	130.329	1914	176.652	1851	152.388
STM14_0049	nhaR	899	1170	120.455	1239	123.389	1576	167.629	1706	163.652	1745	153.357	1499	163.158	814	82.1712	899	80.9175	1026	122.819	972	103.788
STM14_0050	STM14_0050	2039	176	7.98906	167	7.33271	255	11.9585	250	10.5736	301	11.6631	241	11.5656	416	18.5153	419	16.628	479	25.281	519	24.4339
STM14_0051	STM14_0051	1373	9	0.606698	30	1.95621	64	4.4572	60	3.76861	75	4.31576	36	2.56566	53	3.50316	65	3.83076	116	9.09209	120	8.38982
STM14_0052	rpsT	263	3334	1173.3	3386	1152.65	1676	609.355	1775	582.027	6725	2020.24	5251	1953.68	6887	2376.45	8312	2557.36	5131	2099.53	4825	1761.1
STM14_0053	yaaY	215	11	4.73538	20	8.32831	78	34.6903	112	44.9242	58	21.3136	59	26.8522	68	28.7029	81	30.4852	18	9.0097	31	13.8409
STM14_0054	ribF	938	1883	185.801	1992	190.131	705	71.8685	760	69.8734	1099	92.5681	1017	106.093	2313	223.783	2304	198.757	1403	160.965	1501	153.61
STM14_0055	ileS	2834	17607	575.024	18271	577.202	7216	243.472	8444	256.95	8469	236.102	7297	251.948	17515	560.874	18500	528.22	10571	401.414	11998	406.397
STM14_0056	lspA	500	1154	213.617	1131	202.515	615	117.614	752	129.703	794	125.463	638	124.858	1273	231.054	1375	222.523	773	166.374	889	170.676
STM14_0057	STM14_0057	131	2	1.41305	0	0	2	1.45986	1	0.658309	2	1.20622	1	0.746957	1	0.692761	1	0.617691	2	1.64299	3	2.19832
STM14_0058	slpA	449	339	69.8801	312	62.2119	285	60.6947	338	64.9189	313	55.0763	248	54.0471	500	101.06	581	104.706	258	61.8372	275	58.7934
STM14_0059	ispH	950	1273	124.024	1257	118.461	1192	119.979	1409	127.905	1496	124.415	1403	144.511	2379	227.261	2525	215.07	1266	143.412	1354	136.816
STM14_0060	STM14_0060	1202	521	40.1175	600	44.6902	652	51.8675	719	51.5852	1050	69.0162	837	68.1378	665	50.2079	722	48.6044	432	38.6773	456	36.4168
STM14_0061	rihC	920	461	46.3781	484	47.1002	1047	108.821	1271	119.14	1432	122.976	1097	116.677	1132	111.664	1355	119.177	672	78.6064	719	75.021
STM14_0062	STM14_0062	686	252	33.9998	228	29.7561	207	28.8535	239	30.0452	293	33.745	184	26.2459	341	45.1113	420	49.5413	215	33.728	194	27.1469
STM14_0063	STM14_0063	1619	188	10.7476	158	8.73727	299	17.6594	350	18.6433	276	13.4688	232	14.0219	222	12.444	287	14.3442	218	14.4906	298	17.669
STM14_0064	STM14_0064	1301	11	0.782556	9	0.619342	4	0.293992	5	0.331431	18	1.0931	5	0.376062	13	0.90682	13	0.808553	12	0.992614	14	1.03298
STM14_0065	STM14_0065	1775	8	0.41715	7	0.353074	3	0.161613	11	0.534435	26	1.15729	12	0.661531	13	0.664661	25	1.13968	16	0.970059	17	0.919375
STM14_0066	STM14_0066	239	1	0.38726	0	0	1	0.400087	6	2.16498	10	3.30574	3	1.22826	3	1.13914	4	1.35427	8	3.60221	0	0
STM14_0067	STM14_0067	1340	11	0.759781	5	0.334065	20	1.42718	29	1.86635	37	2.18154	15	1.09535	32	2.16721	31	1.87197	46	3.69428	40	2.86548
STM14_0068	STM14_0068	158	0	0	0	0	1	0.605195	1	0.545813	0	0	1	0.619313	0	0	0	0	0	0	0	0
STM14_0069	citC2	1043	15	1.33109	18	1.54509	76	6.96758	43	3.55537	93	7.04474	64	6.0043	72	6.26474	75	5.81861	118	12.1751	124	11.4125
STM14_0070	citD2	293	5	1.57944	1	0.305561	4	1.3054	3	0.882987	2	0.539298	7	2.33775	7	2.16813	2	0.552338	6	2.20374	13	4.2591
STM14_0071	citE2	869	25	2.66269	13	1.33933	28	3.08099	21	2.08401	28	2.54569	51	5.74272	34	3.5507	44	4.09709	43	5.32507	42	4.6395
STM14_0072	citF2	1520	64	3.89706	48	2.82724	71	4.4665	66	3.74456	81	4.21025	74	4.76382	114	6.80638	114	6.06881	104	7.36319	135	8.52574
STM14_0073	citX2	551	12	2.01572	14	2.27479	20	3.47081	15	2.34769	17	2.43761	18	3.1966	30	4.94111	17	2.49655	22	4.29682	20	3.48434
STM14_0074	citG2	908	7	0.71353	11	1.08461	26	2.73804	28	2.65933	26	2.26232	25	2.69415	34	3.39819	40	3.56465	23	2.72595	28	2.96015
STM14_0075	dapB	821	764	86.1292	857	93.4551	377	43.9087	472	49.5792	605	58.2209	454	54.1103	945	104.458	997	98.264	675	88.4783	651	76.1167
STM14_0076	STM14_0076	275	5	1.68282	2	0.651123	20	6.95424	23	7.21267	26	7.46977	9	3.20241	5	1.65003	7	2.05972	4	1.56532	7	2.44347
STM14_0077	carA	1148	486	39.1827	507	39.5395	246	20.4902	303	22.7615	467	32.1397	383	32.6455	660	52.1743	796	56.1066	409	38.3405	378	31.6076
STM14_0078	carB	3227	1272	36.4828	1521	42.1984	554	16.4158	661	17.6646	1118	27.3722	882	26.7446	1916	53.883	2042	51.2035	966	32.2147	970	28.8546
STM14_0079	STM14_0079	188	0	0	0	0	0	0	0	0	0	0	0	0	0	0	0	0	0	0	0	0
STM14_0080	tnpA_1	458	73	14.7522	64	12.5107	57	11.9004	60	11.2976	111	19.148	65	13.8872	294	58.2555	410	72.4371	206	48.4036	239	50.0927
STM14_0081	caiF	395	1678	393.183	1641	371.944	92	22.2712	112	24.4524	200	40.0036	125	30.9656	580	133.256	770	157.738	563	153.387	743	180.565
STM14_0082	caiE	596	110	17.0823	92	13.82	60	9.62626	76	10.9968	87	11.5329	65	10.6717	118	17.9676	130	17.6498	72	13.0006	73	11.7576
STM14_0083	caiD	785	123	14.5023	191	21.7836	70	8.5267	80	8.78863	85	8.55492	79	9.84746	164	18.9596	175	18.0389	103	14.1203	113	13.8182
STM14_0084	caiC	1553	205	12.2175	210	12.1064	203	12.499	219	12.1611	237	12.0571	228	14.3658	314	18.349	257	13.3907	145	10.0478	154	9.519
STM14_0085	caiB	1217	251	19.089	318	23.3939	254	19.957	327	23.1717	326	21.1638	256	20.5834	527	39.2984	562	37.367	262	23.1679	293	23.111
STM14_0086	caiB	137	0	0	0	0	0	0	0	0	0	0	0	0	0	0	0	0	0	0	0	0
STM14_0087	caiA	1142	153	12.4001	147	11.5244	107	8.95922	136	10.2701	138	9.54728	125	10.7105	276	21.933	267	18.9185	112	10.5543	160	13.4492
STM14_0088	caiT	1517	26	1.58631	27	1.59347	15	0.945492	16	0.909568	26	1.35411	21	1.35457	158	9.45206	169	9.01454	35	2.4829	53	3.35376
STM14_0089	STM14_0089	209	0	0	0	0	0	0	0	0	3	1.13407	4	1.87275	2	0.868438	0	0	0	0	0	0
STM14_0090	fixA	770	47	5.64947	58	6.74377	26	3.22875	24	2.68795	15	1.5391	13	1.65204	67	7.89658	93	9.77316	41	5.7302	31	3.86467
STM14_0091	fixB	941	39	3.83597	44	4.18628	12	1.21939	24	2.19949	19	1.59526	25	2.59966	53	5.11142	45	3.86959	26	2.97345	29	2.95835
STM14_0092	fixC	1286	72	5.18193	77	5.36062	62	4.61002	53	3.55415	64	3.93193	53	4.03276	110	7.76259	117	7.36186	61	5.10464	52	3.88154
STM14_0093	fixX	287	11	3.54741	8	2.49559	15	4.9976	13	3.90627	16	4.40458	7	2.38662	12	3.7945	13	3.66525	10	3.74968	7	2.34131
STM14_0094	yaaU	1340	43	2.97005	42	2.80614	160	11.4174	183	11.7773	200	11.7921	183	13.3633	179	12.1228	171	10.326	64	5.13986	80	5.73096
STM14_0095	STM14_0095	230	15	6.0362	24	9.34219	286	118.902	359	134.607	255	87.5949	286	121.676	185	72.996	207	72.8258	316	147.855	283	118.114
STM14_0096	STM14_0096	416	203	45.1651	202	43.4734	327	75.1635	373	77.3244	405	76.918	332	78.0929	359	78.317	401	77.9998	630	162.976	767	176.988
STM14_0097	STM14_0097	116	0	0	0	0	4	3.29727	5	3.71717	6	4.08658	1	0.843546	2	1.56469	12	8.37078	3	2.78317	8	6.62024
STM14_0098	STM14_0098	290	177	56.4905	190	58.6572	736	242.679	731	217.38	713	194.249	550	185.58	692	216.552	945	263.68	676	250.856	820	271.43
STM14_0099	STM14_0099	194	4	1.90835	0	0	5	2.46445	6	2.66717	6	2.44352	7	3.53072	0	0	4	1.6684	6	3.32833	2	0.989624
STM14_0100	STM14_0100	1889	115	5.63464	110	5.21346	7135	361.172	7009	319.982	5568	232.881	3868	200.365	1364	65.5296	1384	59.2853	678	38.6255	629	31.964
STM14_0101	STM14_0101	158	2	1.17158	0	0	2	1.21039	2	1.09163	3	1.50014	4	2.47725	5	2.87189	4	2.04854	3	2.04334	2	1.21511
STM14_0102	STM14_0102	281	0	0	0	0	68	23.1396	75	23.0174	45	12.6524	47	16.3666	20	6.4592	12	3.45555	6	2.29785	3	1.02484
STM14_0103	yabF	530	14	2.44485	6	1.01354	103	18.5829	101	16.4341	71	10.584	59	10.8929	37	6.3355	48	7.32838	28	5.68537	53	9.59935
STM14_0104	kefC	1862	159	7.90347	176	8.4625	713	36.6153	773	35.8015	591	25.0769	552	29.0086	388	18.9107	375	16.2965	331	19.1304	380	19.5905
STM14_0105	kefC	125	7	5.18308	6	4.29741	197	150.698	215	148.33	289	182.665	241	188.657	67	48.6429	92	59.5553	21	18.0795	24	18.4308
STM14_0106	folA	479	280	54.1032	303	56.6334	652	130.156	754	135.749	784	129.314	748	152.803	537	101.74	537	90.7155	572	128.51	549	110.022
STM14_0107	apaH	848	1169	127.591	1124	118.669	3653	411.914	4133	420.311	4033	375.75	3459	399.137	2444	261.553	2700	257.638	1214	154.063	1298	146.933
STM14_0108	apaG	377	304	74.6333	301	71.481	688	174.502	776	177.509	973	203.91	797	206.864	672	161.764	580	124.489	354	101.05	314	79.9522
STM14_0109	ksgA	821	3351	377.774	3651	398.138	3381	393.781	4130	433.818	4979	479.143	4431	528.111	4325	478.077	4353	429.03	2295	300.826	2522	294.879
STM14_0110	pdxA_1	989	1625	152.075	1713	155.07	990	95.7175	1133	98.7949	1471	117.512	1283	126.94	1893	173.704	2138	174.926	1062	115.559	1229	119.288
STM14_0111	surA	1286	6402	460.76	7001	487.399	2818	209.533	3497	234.507	4514	277.324	3612	274.836	6098	430.33	6757	425.163	3447	288.454	3889	290.295
STM14_0112	imp	2360	9111	357.318	9226	349.999	5694	230.705	6679	244.062	7982	267.218	7167	297.161	9904	380.85	10783	369.718	6046	275.697	6631	269.717
STM14_0113	STM14_0113	161	3	1.72463	0	0	2	1.18784	1	0.535642	1	0.490728	5	3.03886	0	0	2	1.00519	0	0	1	0.596233
STM14_0114	djlA	812	2076	236.631	2100	231.541	1120	131.891	1242	131.907	2211	215.129	1848	222.696	2670	298.408	2663	265.374	1630	216.027	1825	215.749
STM14_0115	rluA	659	338	47.4713	355	48.229	1472	213.587	1720	225.084	2281	273.468	1871	277.815	1110	152.86	1198	147.1	693	113.168	793	115.513
STM14_0116	hepA	2906	1498	47.7108	1790	55.1471	9271	305.059	11240	333.558	13273	360.861	10847	365.242	7168	223.85	7086	197.31	4363	161.572	4564	150.762
STM14_0117	polB	2351	386	15.1962	403	15.3468	14813	602.48	16572	607.887	13257	445.512	10999	457.791	4646	179.342	4822	165.965	3108	142.267	3327	135.845
STM14_0118	STM14_0118	752	39	4.80006	38	4.52409	252	32.0431	263	30.1605	332	34.8808	234	30.4484	136	16.4125	139	14.9568	127	18.1745	154	19.6582
STM14_0119	STM14_0119	419	38	8.39402	47	10.0427	778	177.549	728	149.837	1031	194.407	792	184.96	530	114.793	582	112.396	328	84.2435	363	83.1638
STM14_0120	araD	695	11	1.4649	17	2.18993	83	11.4195	74	9.18222	99	11.2543	92	12.953	86	11.2297	79	9.19782	28	4.3356	38	5.24857
STM14_0121	araA	1502	40	2.46485	63	3.75523	145	9.23104	215	12.3444	190	9.99425	147	9.57667	226	13.6551	203	10.9363	75	5.37363	82	5.24066
STM14_0122	araB	1709	18	0.974834	21	1.10013	128	7.16177	154	7.77105	217	10.0319	130	7.44335	153	8.12464	162	7.67036	70	4.40791	47	2.63996
STM14_0123	araC	845	593	64.9529	650	68.8687	500	56.5804	576	58.785	680	63.5797	540	62.5322	1757	188.699	1933	185.105	759	96.6633	754	85.6558
STM14_0124	yabI	767	167	20.1521	153	17.8592	174	21.6923	218	24.5111	367	37.8039	312	39.804	545	64.4846	520	54.8593	274	38.4443	289	36.1697
STM14_0125	thiQ	707	69	9.03296	105	13.2964	126	17.0413	184	22.4439	131	14.6392	107	14.8092	70	8.98532	90	10.3007	56	8.52403	41	5.56681
STM14_0126	thiP	1610	115	6.61108	106	5.89448	164	9.74026	200	10.7128	201	9.86363	214	13.0063	82	4.62214	105	5.27723	80	5.34737	80	4.76986
STM14_0127	tbpA	983	195	18.3604	199	18.1245	368	35.797	428	37.5484	493	39.6241	341	33.9444	235	21.6955	203	16.7103	225	24.6323	223	21.7768
STM14_0128	STM14_0128	119	0	0	0	0	0	0	0	0	0	0	0	0	0	0	0	0	0	0	0	0
STM14_0129	yabN	1658	160	8.93173	180	9.71971	378	21.8002	453	23.5621	421	20.0615	402	23.7251	249	13.6292	256	12.4939	152	9.86587	151	8.74247
STM14_0130	yabN	326	0	0	0	0	2	0.586631	3	0.793605	10	2.42353	3	0.900473	8	2.22704	18	4.46784	0	0	1	0.294459
STM14_0131	leuD	605	256	39.1638	289	42.7669	73	11.5377	97	13.8267	155	20.2415	116	18.7616	845	126.752	1054	140.97	645	114.731	731	115.986
STM14_0132	leuC	1400	455	30.0804	614	39.265	158	10.7915	168	10.3486	274	15.4628	243	16.9842	1681	108.967	1991	115.076	1334	102.543	1535	105.25
STM14_0133	leuB	1091	401	34.0189	450	36.9278	130	11.3939	159	12.5682	295	21.3631	193	17.3101	1450	120.614	1733	128.534	1130	111.463	1340	117.902
STM14_0134	leuA	1571	626	36.8806	698	39.7782	192	11.6863	245	13.449	517	26.0004	423	26.347	2738	158.166	3482	179.347	2388	163.582	2668	163.024
STM14_0135	leuL	86	6	6.45733	4	4.16416	0	0	0	0	0	0	1	1.13781	3	3.16576	7	6.58631	2	2.50269	2	2.23241
STM14_0136	STM14_0136	104	0	0	0	0	14	12.872	3	2.48765	3	2.27905	2	1.88176	3	2.61784	2	1.55611	2	2.06954	1	0.923015
STM14_0137	STM14_0137	143	1	0.647238	0	0	9	6.01809	7	4.22146	7	3.86748	5	3.42138	4	2.53851	2	1.13171	11	8.27814	3	2.01385
STM14_0138	leuO	944	40	3.92183	43	4.07814	100	10.1293	90	8.22188	156	13.0563	82	8.4998	139	13.3628	171	14.6577	211	24.054	268	27.2524
STM14_0139	ilvI	1661	376	20.9517	362	19.5121	283	16.2918	270	14.0183	397	18.8837	337	19.8531	686	37.4809	704	34.2962	484	31.3583	552	31.9015
STM14_0140	ilvH	491	136	25.6364	93	16.9577	695	135.349	716	125.757	676	108.776	544	108.414	255	47.1318	278	45.8148	153	33.5341	183	35.7776
STM14_0141	ilvH	122	1	0.758648	1	0.733847	55	43.1077	75	53.0154	63	40.7988	47	37.6968	16	11.9019	17	11.2754	12	10.5852	20	15.7366
STM14_0142	fruR	1004	6663	614.238	7306	651.496	894	85.1444	1022	87.7845	1838	144.637	1535	149.603	4309	389.491	4928	397.173	2780	297.98	3149	301.079
STM14_0143	STM14_0143	134	0	0	0	0	3	2.14076	14	9.00999	9	5.30645	9	6.57211	10	6.77252	8	4.8309	5	4.01552	3	2.14911
STM14_0144	STM14_0144	137	92	62.1538	54	35.2889	40	27.9185	64	40.2866	73	42.0987	65	46.4258	69	45.7071	91	53.7481	65	51.0586	81	56.7553
STM14_0145	yabB	458	696	140.651	606	118.46	512	106.895	626	117.872	810	139.729	772	164.937	1060	210.037	1119	197.7	760	178.577	866	181.507
STM14_0146	mraW	941	1949	191.7	1963	186.765	1324	134.54	1571	143.975	2349	197.224	2123	220.764	2965	285.95	3047	262.015	1822	208.37	2091	213.308
STM14_0147	ftsL	365	265	67.1975	265	65.0008	161	42.1779	137	32.3689	205	44.3739	185	49.5959	307	76.3309	307	68.0594	233	68.6973	244	64.171
STM14_0148	ftsI	1766	2257	118.288	2132	108.084	1304	70.6056	1559	76.1301	2156	96.455	1923	106.551	2901	149.077	3182	145.798	1799	109.627	2141	116.377
STM14_0149	murE	1487	2276	141.665	2721	163.826	1439	92.5342	1604	93.0238	2281	121.194	2070	136.215	4307	262.857	4389	238.835	2276	164.717	2540	163.97
STM14_0150	murF	1358	3933	268.055	4375	288.432	1774	124.913	2120	134.628	3096	180.122	2689	193.757	5624	375.838	5940	353.94	3114	246.772	3727	263.452
STM14_0151	mraY	1082	1720	147.13	1823	150.843	625	55.2338	785	62.5667	1255	91.6395	1152	104.182	2313	194.001	2453	183.448	1456	144.814	1657	147.007
STM14_0152	murD	1316	2679	188.416	2679	182.256	1379	100.198	1618	106.029	2338	140.364	1991	148.041	4091	282.117	4186	257.387	2625	214.659	2923	213.214
STM14_0153	ftsW	1244	1082	80.5021	976	70.2417	554	42.5835	640	44.367	1060	67.3212	920	72.366	1795	130.948	1905	123.913	1251	108.221	1490	114.976
STM14_0154	murG	1067	1135	98.4536	1073	90.0328	832	74.5609	889	71.8519	1334	98.7775	1120	102.712	2146	182.524	2051	155.541	1368	137.974	1547	139.177
STM14_0155	murC	1475	2825	177.267	2952	179.18	1671	108.327	2029	118.629	3270	175.155	2750	182.435	4717	290.221	4982	273.309	3117	227.416	3484	226.74
STM14_0156	ddl_2	920	2167	218.007	2135	207.767	1140	118.487	1471	137.888	1902	163.339	1705	181.344	2816	277.779	3037	267.116	2116	247.517	2377	248.018
STM14_0157	ftsQ	830	625	69.6951	648	69.8976	1043	120.16	1296	134.657	1238	117.844	1159	136.638	1059	115.79	995	97.0035	802	103.985	941	108.831
STM14_0158	ftsA	1262	3245	237.988	3259	231.201	4373	331.339	5171	353.359	5034	315.152	4775	370.238	5073	364.805	5394	345.855	3408	290.614	3898	296.5
STM14_0159	ftsZ	1151	7459	599.799	7901	614.571	7546	626.894	9112	682.715	9338	640.981	7651	650.444	9517	750.377	10207	717.572	7374	689.452	8136	678.543
STM14_0160	lpxC	917	9588	967.741	10078	983.944	14652	1527.85	17288	1625.83	16396	1412.65	13217	1410.36	17161	1698.35	20276	1789.19	19248	2258.88	20276	2122.53
STM14_0161	yacA	497	1345	250.476	1389	250.214	2031	390.756	2286	396.662	2398	381.206	1834	361.085	1621	295.993	1712	278.734	1205	260.92	1257	242.784
STM14_0162	secA	2705	27924	955.456	29225	967.281	14023	495.708	15571	496.421	20345	594.233	16025	579.693	14641	491.2	16340	488.796	9389	373.533	10863	385.5
STM14_0163	mutT	395	344	80.6049	304	68.9036	507	122.734	645	140.82	444	88.8081	495	122.624	424	97.4145	463	94.8476	367	99.9874	397	96.4796
STM14_0165	STM14_0165	104	4	3.55981	0	0	61	56.0853	86	71.3126	65	49.3795	73	68.6841	38	33.1593	27	21.0074	22	22.7649	15	13.8452
STM14_0166	yacG	191	150	72.6872	165	77.3421	122	61.0772	135	60.9539	220	91.003	187	95.8021	229	108.807	243	102.947	110	61.9777	128	64.3307
STM14_0167	yacF	743	793	98.7836	864	104.11	490	63.0608	628	72.8906	1042	110.801	862	113.523	1268	154.876	1361	148.222	626	90.6696	674	87.0789
STM14_0168	coaE	620	701	104.647	769	111.045	430	66.3177	515	71.6335	1224	155.975	963	151.985	1176	172.136	1418	185.066	729	126.535	814	126.03
STM14_0169	guaC	1043	4396	390.098	4641	398.376	5454	500.015	6108	505.028	13739	1040.73	12510	1173.65	4193	364.834	4145	321.575	1848	190.675	2091	192.447
STM14_0170	hofC	1202	16	1.23201	14	1.04277	61	4.85264	69	4.95046	62	4.07524	66	5.37287	39	2.94452	43	2.89472	18	1.61155	16	1.27778
STM14_0171	hofB	1385	3	0.20048	15	0.969632	53	3.65914	51	3.17557	46	2.62406	53	3.74449	34	2.22784	54	3.15491	13	1.01011	22	1.52481
STM14_0172	ppdD	437	3	0.63539	1	0.204873	4	0.875248	9	1.77608	7	1.26556	8	1.79133	6	1.24602	7	1.29616	5	1.2313	2	0.43933
STM14_0173	STM14_0173	182	0	0	0	0	1	0.525389	0	0	0	0	3	1.61293	1	0.498636	0	0	0	0	0	0
STM14_0174	nadC	893	986	102.194	1057	105.971	384	41.118	501	48.3824	779	68.9211	630	69.0329	1331	135.264	1539	139.454	727	87.6111	756	81.2666
STM14_0175	ampD	563	957	157.327	966	153.615	670	113.794	851	130.353	1094	153.524	915	159.03	1140	183.76	1241	178.364	651	124.437	755	128.73
STM14_0176	ampE	854	486	52.6719	524	54.9337	459	51.3934	609	61.4979	624	57.7289	577	66.1127	725	77.0433	788	74.6639	374	47.1292	465	52.2681
STM14_0177	STM14_0177	950	68	6.625	92	8.67021	163	16.4065	150	13.6166	130	10.8115	150	15.4502	179	17.0995	175	14.9059	71	8.04287	65	6.56798
STM14_0178	STM14_0178	1406	12	0.789944	19	1.20986	71	4.82865	68	4.17085	96	5.39451	50	3.47978	31	2.00093	70	4.02861	33	2.52583	34	2.32132
STM14_0179	STM14_0179	128	0	0	0	0	0	0	0	0	0	0	0	0	0	0	0	0	0	0	0	0
STM14_0180	aroP	1373	286	19.2795	288	18.7796	726	50.5613	818	51.3788	760	43.733	692	49.3177	609	40.2533	681	40.1346	524	41.0712	591	41.3199
STM14_0181	STM14_0181	122	0	0	0	0	29	22.7295	24	16.9649	47	30.4372	35	28.0721	2	1.48773	7	4.64281	6	5.29258	2	1.57366
STM14_0182	pdhR	764	818	99.0969	881	103.24	9701	1214.16	12187	1375.64	17121	1770.53	14359	1839.07	2726	323.808	3488	369.425	1059	149.169	1062	133.436
STM14_0183	aceE	2663	35815	1244.78	42442	1426.89	64679	2322.44	83114	2691.56	101361	3007.23	89533	3289.87	49910	1700.87	59120	1796.41	13513	546.081	15937	574.483
STM14_0184	aceF	1889	13635	668.072	16539	783.868	25940	1313.08	32723	1493.9	38359	1604.36	34458	1784.95	20773	997.981	25357	1086.2	5642	321.423	6488	329.701
STM14_0185	lpdA	1424	26384	1714.87	30876	1941.23	58223	3909.64	70059	4242.82	81268	4508.96	67572	4643.27	51825	3302.82	59854	3401.15	44134	3335.34	48383	3261.56
STM14_0186	STM14_0186	128	0	0	2	1.3989	4	2.98815	5	3.36869	2	1.23449	1	0.764464	1	0.708998	0	0	0	0	0	0
STM14_0187	STM14_0187	284	13	4.23668	10	3.15244	57	19.1915	73	22.1669	121	33.6615	118	40.6566	56	17.8947	40	11.3968	36	13.6414	18	6.0841
STM14_0188	STM14_0188	791	12	1.40412	22	2.49007	154	18.6164	175	19.0793	178	17.7791	168	20.7826	65	7.45748	83	8.49071	29	3.94546	21	2.5485
STM14_0190	acnB	2597	12491	445.17	12068	416.034	6301	232.001	7199	239.057	8874	269.969	8324	313.637	24023	839.48	24732	770.602	29459	1220.74	34564	1277.6
STM14_0191	STM14_0191	842	2883	316.908	2842	302.188	23297	2645.7	22526	2307.13	32042	3006.59	23109	2685.57	8551	921.637	9764	938.336	4458	569.776	5202	593.062
STM14_0192	yacL	362	2387	610.301	2342	579.22	3017	796.928	2911	693.481	3043	664.14	2320	627.114	2262	567.073	2763	617.611	1609	478.326	1980	525.047
STM14_0193	kdgT	953	275	26.7079	269	25.2711	46	4.61548	58	5.24851	78	6.46648	64	6.57134	2142	203.977	2163	183.656	103	11.6311	136	13.699
STM14_0194	kdgT	1271	283	20.6083	249	17.5396	96	7.22234	86	5.83517	113	7.02424	85	6.54396	3215	229.557	3191	203.153	136	11.5152	160	12.0842
STM14_0195	pdxA_2	983	379	35.685	312	28.4162	215	20.914	245	21.4938	288	23.1476	210	20.9042	4337	400.397	4497	370.179	241	26.384	240	23.4369
STM14_0196	STM14_0196	767	1302	157.114	1326	154.78	1155	143.992	1249	140.433	1686	173.672	1470	187.538	2942	348.099	2987	315.125	870	122.068	1019	127.532
STM14_0197	speD	794	2299	267.99	2489	280.653	300	36.1288	368	39.9695	508	50.5487	430	52.9926	1089	124.469	1073	109.351	921	124.829	1128	136.374
STM14_0198	speE	860	3933	423.278	4445	462.742	528	58.7067	635	63.6761	720	66.1455	603	68.6098	1448	152.801	1580	148.662	1736	217.234	1919	214.199
STM14_0199	yacC	347	409	109.092	444	114.556	552	152.111	575	142.902	801	182.377	645	181.885	655	171.304	889	207.307	495	153.515	542	149.938
STM14_0200	cueO	1610	508	29.2037	551	30.6402	480	28.5081	612	32.7813	778	38.1786	785	47.7101	781	44.0231	959	48.1987	552	36.8969	672	40.0669
STM14_0201	gcd	2390	257	9.95258	244	9.14024	7448	297.985	9406	339.397	4680	154.709	4318	176.788	1601	60.7923	1617	54.7463	1907	85.8676	2133	85.6712
STM14_0202	hpt	536	1841	317.899	1852	309.344	1331	237.446	1445	232.49	1779	262.227	1546	282.236	1355	229.419	1603	241.998	1871	375.652	1935	346.544
STM14_0203	yadF	662	2853	398.882	3144	425.197	3953	570.98	4905	638.972	6162	735.411	5062	748.223	9701	1329.88	10753	1314.36	3042	494.513	3308	479.678
STM14_0204	yadG	926	831	83.0597	891	86.1454	744	76.8271	946	88.101	1231	105.03	1172	123.846	1208	118.389	1480	129.328	1015	117.959	1214	125.849
STM14_0205	yadH	770	301	36.1806	312	36.2768	276	34.2745	304	34.0474	444	45.5574	363	46.1299	469	55.2761	500	52.5438	285	39.8319	368	45.8774
STM14_0206	stiH	1079	28	2.4018	44	3.65087	151	13.3816	184	14.7061	141	10.3244	123	11.1545	84	7.06501	73	5.47449	47	4.68762	69	6.1386
STM14_0207	stiC	2546	47	1.7086	60	2.10988	196	7.36122	191	6.46958	163	5.0582	141	5.41911	100	3.56448	93	2.95575	68	2.87427	74	2.79007
STM14_0208	stiB	683	5	0.677563	24	3.14598	3	0.420004	23	2.90408	11	1.27244	12	1.7192	12	1.59447	11	1.30321	9	1.41807	11	1.54602
STM14_0209	stiA	539	81	13.909	78	12.956	63	11.1765	87	13.9197	73	10.7004	69	12.5264	52	8.75527	61	9.15764	71	14.1757	82	14.6038
STM14_0210	STM14_0210	170	0	0	1	0.526643	0	0	6	3.04371	0	0	0	0	0	0	1	0.475985	0	0	0	0
STM14_0211	yadI	440	248	52.1674	154	31.3353	73	15.8644	48	9.40783	51	9.15765	37	8.22841	57	11.7565	39	7.17224	53	12.9628	81	17.6715
STM14_0212	yadE	1229	391	29.4459	438	31.9071	341	26.5311	392	27.5065	584	37.5429	494	39.3316	422	31.1613	508	33.4468	500	43.7819	536	41.8654
STM14_0213	panD	380	670	163.189	671	158.09	553	139.153	582	132.081	967	201.052	752	193.643	1629	389.038	1952	415.661	1097	310.67	1178	297.58
STM14_0214	panC	854	850	92.1216	1007	105.569	389	43.5556	390	39.3829	677	62.6321	475	54.4255	841	89.3703	868	82.244	579	72.9621	695	78.1212
STM14_0215	panC	113	0	0	0	0	0	0	0	0	0	0	0	0	0	0	0	0	0	0	0	0
STM14_0216	panB	791	872	102.033	943	106.733	432	52.2227	547	59.6364	684	68.3197	531	65.6878	613	70.3297	703	71.9153	503	68.4334	578	70.1444
STM14_0217	folK	479	72	13.9122	61	11.4014	120	23.9551	99	17.8238	174	28.6999	176	35.9537	233	44.1444	250	42.2325	184	41.3389	181	36.2731
STM14_0218	pcnB	1418	2177	142.096	2835	178.996	1025	69.1194	1365	83.0151	2195	122.3	1815	125.247	3417	218.687	3500	199.726	2785	211.361	2877	194.763
STM14_0219	yadB	896	585	60.4294	713	71.2438	388	41.4072	407	39.173	640	56.4337	567	61.9216	760	76.9769	781	70.5319	476	57.1709	481	51.5322
STM14_0220	dksA	455	11169	2271.97	11234	2210.49	7648	1607.27	8416	1595.13	7693	1335.83	6392	1374.65	10756	2145.33	12620	2244.35	9906	2342.95	10661	2249.2
STM14_0221	sfsA	704	738	97.0251	778	98.9401	1300	176.573	1438	176.152	1182	132.651	1034	143.719	1032	133.034	1007	115.744	559	85.4507	574	78.2674
STM14_0222	ligT	530	184	32.1323	188	31.7576	180	32.475	191	31.0784	243	36.224	204	37.6636	340	58.2181	393	60.0011	146	29.6451	125	22.64
STM14_0223	hrpB	2474	901	33.7074	894	32.3522	1026	39.6552	1149	40.0517	1617	51.6389	1463	57.8644	1487	54.5464	1538	50.3036	1088	47.3266	1144	44.3883
STM14_0224	hrpB	161	0	0	0	0	0	0	0	0	0	0	0	0	1	0.563675	0	0	0	0	0	0
STM14_0225	STM14_0225	107	0	0	0	0	0	0	1	0.805967	0	0	3	2.7435	0	0	0	0	0	0	0	0
STM14_0226	mrcB	2522	4203	154.246	4532	160.883	3127	118.559	3647	124.707	5158	161.586	4418	171.415	6583	236.883	7243	232.389	3882	165.648	4471	170.177
STM14_0227	STM14_0227	140	15	9.91662	19	12.1504	322	219.928	385	237.156	322	181.716	315	220.166	253	164.001	285	164.725	104	79.9432	146	100.108
STM14_0228	fhuA	2189	684	28.9208	640	26.1758	11168	487.845	13090	515.697	25275	912.246	22207	992.684	23529	975.467	26744	988.606	11830	581.588	14120	619.2
STM14_0229	fhuC	797	24	2.7871	22	2.47132	473	56.7486	480	51.9378	1038	102.898	974	119.583	1274	145.066	1303	132.291	495	66.838	641	77.2043
STM14_0230	fhuD	890	37	3.8478	49	4.92914	469	50.3889	535	51.84	1103	97.9156	1087	119.511	1294	131.947	1349	122.649	497	60.0956	603	65.0383
STM14_0231	fhuB	2057	53	2.38474	47	2.04564	462	21.4763	590	24.7354	1399	53.7341	1374	65.3611	1833	80.8692	1921	75.5676	813	42.5336	843	39.3401
STM14_0232	STM14_0232	206	0	0	0	0	4	1.85671	7	2.93043	24	9.20472	27	12.8252	20	8.81085	28	10.9985	3	1.56722	18	8.38778
STM14_0233	STM14_0233	143	1	0.647238	0	0	2	1.33735	2	1.20613	9	4.97248	8	5.4742	7	4.44239	5	2.82928	6	4.51535	4	2.68513
STM14_0234	stfA	560	46	7.60274	50	7.99369	283	48.3227	364	56.055	415	58.55	287	50.1488	221	35.8145	261	37.7133	141	27.0961	121	20.7415
STM14_0235	stfC	2657	31	1.07987	25	0.842391	526	18.9298	575	18.6628	563	16.7411	472	17.3827	193	6.59205	248	7.55271	123	4.98184	129	4.66058
STM14_0236	stfD	752	5	0.615393	1	0.119055	81	10.2996	78	8.94494	72	7.56452	46	5.98559	43	5.18926	36	3.87371	15	2.14659	17	2.17007
STM14_0237	stfE	512	3	0.542315	0	0	18	3.36167	21	3.53712	28	4.3207	16	3.05786	12	2.12699	16	2.52867	10	2.10187	2	0.374975
STM14_0238	stfF	476	8	1.55555	9	1.69278	38	7.63359	55	9.96452	55	9.12898	48	9.86737	31	5.9103	35	5.94982	17	3.84342	17	3.42834
STM14_0239	stfG	530	10	1.74632	5	0.844617	26	4.69083	19	3.09157	41	6.11187	19	3.50788	18	3.08213	18	2.74814	9	1.82744	16	2.89792
STM14_0240	stfG	839	67	7.39117	60	6.40258	497	56.6431	625	64.242	438	41.2457	398	46.4182	258	27.907	265	25.558	121	15.5203	126	14.4162
STM14_0241	hemL	1280	2297	166.093	2514	175.841	2161	161.435	2597	174.97	3546	218.875	3034	231.938	3278	232.41	3230	204.19	2666	224.144	2814	211.036
STM14_0242	STM14_0242	143	0	0	0	0	15	10.0302	13	7.83986	7	3.86748	9	6.15848	3	1.90388	4	2.26343	1	0.752559	0	0
STM14_0243	yadQ	1421	270	17.5861	301	18.9643	296	19.9182	396	24.0327	672	37.363	642	44.2087	375	23.9493	406	23.1193	396	29.9901	441	29.7911
STM14_0244	yadR	344	789	212.285	771	200.66	4974	1382.61	5543	1389.59	8130	1867.23	6491	1846.38	4980	1313.79	5877	1382.42	2139	669.158	2245	626.469
STM14_0245	yadS	623	75	11.1423	96	13.7959	109	16.7298	108	14.9498	110	13.9499	110	17.2771	83	12.0905	72	9.35162	90	15.5464	83	12.7889
STM14_0246	btuF	800	307	35.518	346	38.7214	309	36.9335	375	40.4243	385	38.0222	304	37.1835	349	39.5904	353	35.7049	244	32.8228	239	28.6781
STM14_0247	pfs	698	2599	344.628	2689	344.906	1693	231.928	2150	265.634	1779	201.366	1539	215.75	2193	285.127	2390	277.067	1699	261.948	1799	247.41
STM14_0248	dgt	1517	1212	73.9464	1030	60.7879	1227	77.3413	1397	79.4167	1242	64.6848	1158	74.6947	1380	82.556	1450	77.3437	862	61.1502	1102	69.7329
STM14_0249	htrA	1427	4640	300.95	5253	329.571	2193	146.949	2568	155.193	2919	161.613	2299	157.646	4615	293.496	5544	314.371	4413	332.802	5207	350.272
STM14_0250	cdaR	1157	626	50.0773	639	49.4462	110	9.091	90	6.70826	168	11.4721	123	10.4025	404	31.6886	398	27.8351	511	47.5296	770	63.8851
STM14_0251	yaeH	386	6312	1513.49	6215	1441.52	4107	1017.4	4673	1044.02	3467	709.632	2672	677.355	7647	1797.87	9829	2060.46	6396	1783.19	7141	1775.88
STM14_0253	dapD	824	9067	1018.44	9872	1072.61	2346	272.241	2708	283.415	4092	392.351	3295	391.287	8101	892.209	8920	875.952	3754	490.279	4281	498.724
STM14_0254	glnD	2672	1362	47.1782	1366	45.7699	2429	86.9248	2881	92.9839	4249	125.637	3442	126.05	3130	106.307	3238	98.058	1287	51.8344	1522	54.6789
STM14_0255	map	794	3017	351.686	3237	364.996	3415	411.266	3938	427.717	5921	589.171	4812	593.024	5345	610.917	6081	619.722	2840	384.923	3064	370.433
STM14_0256	STM14_0256	284	891	290.375	652	205.539	1100	370.362	1304	395.968	1368	380.57	1205	415.179	666	212.819	668	190.327	421	159.529	487	164.609
STM14_0257	rpsB	725	41406	5285.98	43540	5376.7	23248	3066.2	25534	3037.26	34512	3760.96	27201	3671.25	24299	3041.62	29794	3325.32	23847	3539.75	27676	3664.44
STM14_0258	tsf	851	40326	4385.87	41560	4372.32	15140	1701.17	15822	1603.37	28780	2671.95	22766	2617.73	21268	2268.05	25464	2421.25	21352	2700.13	24466	2759.79
STM14_0259	pyrH	725	4499	574.352	4441	548.414	2515	331.705	2631	312.956	4095	446.254	3121	421.233	3141	393.174	3670	409.61	3832	568.806	3999	529.487
STM14_0260	frr	557	4809	799.098	4868	782.458	3830	657.5	4316	668.232	6076	861.845	5086	893.487	5954	970.082	6726	977.112	4676	903.432	4982	858.599
STM14_0261	dxr	1196	972	75.2204	1090	81.5945	1631	130.399	1732	124.887	2985	197.188	2573	210.511	2246	170.425	2394	161.97	1103	99.2478	1200	96.3146
STM14_0262	STM14_0262	203	123	56.0802	123	54.2469	53	24.965	70	29.7374	125	48.6497	103	49.6487	152	67.952	185	73.7426	162	85.8807	158	74.7142
STM14_0263	uppS	758	1443	176.197	1453	171.618	537	67.7419	662	75.3164	1102	114.863	979	126.381	1642	196.589	1686	179.983	1632	231.701	1647	208.577
STM14_0264	cdsA	857	1089	117.611	1088	113.662	555	61.9248	641	64.5027	1032	95.1405	846	96.5954	1235	130.78	1344	126.9	1188	149.18	1289	144.382
STM14_0265	yaeL	1352	5343	365.771	5146	340.768	2350	166.205	2652	169.16	4039	236.028	3759	272.059	4962	333.07	5365	321.097	4024	320.301	4607	327.102
STM14_0266	yaeT	2414	26274	1007.37	26101	968.022	8123	321.76	9387	335.344	14333	469.101	11813	478.839	22292	838.044	24507	821.477	14865	662.68	17627	700.944
STM14_0267	hlpA	485	7372	1406.84	7315	1350.32	1621	319.59	1702	302.635	3205	522.099	2336	471.301	5266	985.358	6517	1087.3	3446	764.627	4311	853.254
STM14_0268	lpxD	1025	4898	442.278	4820	421.006	2487	232.009	2663	224.052	3947	304.235	3339	318.757	5073	449.155	5664	447.138	3061	321.378	3530	330.592
STM14_0269	fabZ	545	863	146.56	893	146.697	735	128.957	834	131.969	1607	232.962	1308	234.843	1546	257.435	1654	245.574	956	188.772	1005	177.016
STM14_0270	lpxA	788	1734	203.668	1721	195.533	1372	166.487	1490	163.065	2710	271.712	2343	290.946	2780	320.165	3017	309.807	1774	242.272	1802	219.518
STM14_0271	lpxB	1148	695	56.0329	692	53.9672	846	70.4662	1058	79.4776	1684	115.896	1458	124.275	1572	124.27	1733	122.152	785	73.5875	845	70.6573
STM14_0272	rnhB	596	417	64.7575	479	71.954	590	94.6582	772	111.705	1203	159.473	1047	171.897	1044	158.968	1095	148.666	468	84.5037	556	89.551
STM14_0273	dnaE	3482	3817	101.46	3717	95.5717	3971	109.049	4887	121.036	8064	182.974	7739	217.482	8678	226.176	8624	200.411	4555	140.778	5282	145.617
STM14_0274	accA	959	2536	244.755	2464	230.032	1105	110.178	1246	112.047	2079	171.278	1988	202.845	4173	394.898	3621	305.529	2866	321.613	3299	330.222
STM14_0275	STM14_0275	1763	457	23.9919	478	24.274	735	39.8646	786	38.4478	865	38.7642	763	42.3486	636	32.7386	723	33.184	454	27.7128	513	27.9323
STM14_0276	ldcC	2141	2502	108.161	2502	104.625	1714	76.5502	1982	79.834	2414	89.0814	2056	93.9666	2978	126.23	3267	123.474	1538	77.3065	1944	87.1609
STM14_0277	yaeR	389	208	49.4896	186	42.8084	191	46.9501	191	42.3433	221	44.8858	191	48.0453	214	49.9251	266	55.3318	166	45.9235	147	36.2752
STM14_0278	tilS	1292	879	62.969	976	67.6321	761	56.3215	849	56.6691	960	58.705	886	67.1024	1194	83.8681	1405	87.9947	647	53.8912	719	53.4205
STM14_0279	rof	260	181	64.4326	187	64.3923	665	244.569	596	197.685	657	199.645	521	196.079	438	152.882	529	164.636	267	110.513	294	108.547
STM14_0280	yaeP	218	95	40.3336	74	30.3907	402	176.328	421	166.543	296	107.276	223	100.096	146	60.7787	215	79.804	92	45.4159	143	62.9682
STM14_0281	yaeQ	545	844	143.333	894	146.861	690	121.061	755	119.468	1095	158.739	1039	186.546	1019	169.681	982	145.8	772	152.439	721	126.993
STM14_0282	yaeJ	422	72	15.7914	72	15.2752	88	19.9399	73	14.918	149	27.8959	122	28.2888	90	19.3546	121	23.2015	49	12.4957	72	16.378
STM14_0284	proS	1718	7541	406.262	8540	445.041	1471	81.8732	1763	88.4973	3908	179.721	3360	191.374	8939	472.194	9581	451.264	5821	364.629	6281	350.952
STM14_0285	yaeB	707	322	42.1538	448	56.7315	176	23.8038	203	24.7615	438	48.9464	411	56.8839	581	74.5782	663	75.8816	365	55.5584	362	49.1509
STM14_0286	rcsF	404	541	123.941	703	155.79	158	37.3963	202	43.1192	522	102.084	480	116.259	695	156.12	803	160.834	430	114.542	453	107.636
STM14_0287	metQ	815	1375	156.151	1310	143.906	1230	144.311	1281	135.548	1626	157.627	1257	150.919	1872	208.451	2242	222.598	1964	259.334	2062	242.869
STM14_0288	yaeE	653	240	34.0172	241	33.0422	105	15.3755	103	13.6027	198	23.9562	157	23.5263	125	17.3721	140	17.3483	237	39.0581	279	41.0141
STM14_0289	metN	1031	473	42.4622	577	50.1052	293	27.1745	320	26.7665	637	48.8143	538	51.0612	370	32.5685	402	31.5508	827	86.3223	946	88.0794
STM14_0290	yaeD	566	675	110.379	631	99.811	372	62.8462	404	61.5553	612	85.4282	553	95.6039	846	135.647	850	121.519	555	105.524	626	106.17
STM14_0291	STM14_0291	122	0	0	0	0	4	3.13511	5	3.53436	1	0.6476	0	0	6	4.4632	1	0.663258	1	0.882097	2	1.57366
STM14_0292	STM14_0292	203	0	0	0	0	0	0	0	0	0	0	0	0	0	0	0	0	0	0	0	0
STM14_0296	STM14_0296	116	0	0	0	0	0	0	2	1.48687	0	0	0	0	0	0	0	0	0	0	0	0
STM14_0300	dkgB	803	277	31.9275	277	30.8837	248	29.5317	288	30.9298	447	43.9803	354	43.1375	343	38.7644	472	47.563	295	39.5351	310	37.0585
STM14_0301	yafC	914	266	26.9362	253	24.7822	113	11.8218	158	14.9077	149	12.8797	129	13.8105	240	23.8298	272	24.0805	148	17.4258	139	14.5986
STM14_0302	STM14_0302	1175	52	4.09605	48	3.65737	79	6.42897	100	7.33944	115	7.73262	102	8.49433	94	7.26014	107	7.36866	51	4.67099	58	4.7384
STM14_0303	yafD	779	1714	203.645	1815	208.595	1413	173.443	1779	196.942	1664	168.765	1388	174.349	2118	246.742	2351	244.207	935	129.167	1024	126.184
STM14_0304	yafE	770	276	33.1756	299	34.7653	1087	134.987	1209	135.406	866	88.8574	671	85.2705	813	95.8197	942	98.9926	301	42.068	340	42.3867
STM14_0305	dniR	1367	2894	195.943	3004	196.742	557	38.9618	618	38.9871	1159	66.9856	1040	74.4444	2398	159.197	2878	170.359	4839	380.946	5216	366.278
STM14_0306	gloB	755	838	102.73	774	91.7824	903	114.365	939	107.255	1501	157.073	1387	179.761	1453	174.652	1754	187.986	760	108.329	881	112.014
STM14_0307	yafS	722	165	21.1518	207	25.6684	377	49.9294	447	53.3914	455	49.7898	344	46.6217	336	42.2335	409	45.8383	171	25.488	222	29.516
STM14_0308	rnhA	467	445	88.1949	424	81.2858	518	106.063	590	108.952	818	138.389	742	155.473	714	138.751	824	142.775	402	92.6372	490	100.721
STM14_0309	dnaQ	731	822	104.077	951	116.474	604	79.0082	717	84.5868	1155	124.833	939	125.694	1107	137.431	1298	143.681	1124	165.472	1195	156.925
STM14_0310	STM14_0310	107	0	0	0	0	0	0	0	0	0	0	2	1.829	3	2.54444	0	0	0	0	1	0.897136
STM14_0312	STM14_0312	107	69	59.6851	81	67.7746	50	44.6826	57	45.9401	63	46.5182	52	47.5539	103	87.3592	78	58.9866	67	67.3856	65	58.3138
STM14_0313	STM14_0313	1055	52	4.56196	84	7.1284	85	7.70405	87	7.11161	128	9.5857	92	8.53301	115	9.89237	122	9.35729	51	5.20228	64	5.8233
STM14_0314	STM14_0314	995	34	3.16269	54	4.85888	51	4.90117	26	2.25347	41	3.25557	45	4.42544	57	5.19884	39	3.17164	27	2.92023	40	3.85904
STM14_0315	STM14_0315	1883	109	5.35768	143	6.7991	86	4.36717	81	3.70967	140	5.87414	119	6.18392	151	7.27749	165	7.09049	95	5.42937	100	5.0979
STM14_0316	STM14_0316	494	21	3.93453	21	3.8059	25	4.83911	25	4.36429	32	5.11787	35	6.93279	47	8.63428	40	6.55203	15	3.26769	27	5.24661
STM14_0317	STM14_0317	824	48	5.39156	47	5.10665	52	6.03432	51	5.33757	86	8.24589	52	6.17509	54	5.94732	68	6.67766	46	6.00768	37	4.31039
STM14_0318	STM14_0318	902	91	9.3376	67	6.65019	37	3.92236	48	4.58918	64	5.60583	43	4.66476	43	4.3263	39	3.49865	24	2.86339	30	3.19269
STM14_0319	STM14_0319	2639	131	4.59444	175	5.93696	431	15.6167	497	16.2412	617	18.4719	449	16.6485	465	15.9907	439	13.4607	211	8.60438	233	8.47537
STM14_0320	STM14_0320	542	45	7.68446	53	8.75472	137	24.1698	123	19.5707	171	24.9266	112	20.2202	154	25.7856	132	19.7069	54	10.7219	81	14.3459
STM14_0321	STM14_0321	1493	126	7.81108	164	9.83444	304	19.47	395	22.8159	377	19.9502	293	19.2033	301	18.2962	322	17.4517	146	10.5237	182	11.7018
STM14_0322	STM14_0322	110	0	0	0	0	0	0	0	0	0	0	1	0.889558	0	0	0	0	0	0	0	0
STM14_0323	STM14_0323	446	9	1.8677	4	0.802954	56	12.0062	64	12.375	72	12.7545	60	13.1639	32	6.51134	33	5.98717	32	7.72132	28	6.0265
STM14_0324	STM14_0324	485	59	11.2593	44	8.12225	81	15.9697	103	18.3146	166	27.0416	126	25.4212	123	23.0154	155	25.8602	59	13.0914	76	15.0423
STM14_0325	STM14_0325	485	3	0.572506	7	1.29218	27	5.32322	34	6.04558	44	7.16766	21	4.23686	35	6.54909	20	3.33681	16	3.55021	14	2.77095
STM14_0326	STM14_0326	383	3	0.724975	3	0.701274	75	18.7247	57	12.8344	98	20.2159	91	23.2493	69	16.3495	67	14.1553	31	8.71042	21	5.26335
STM14_0327	STM14_0327	485	13	2.48086	11	2.03056	161	31.7422	155	27.5607	247	40.2366	191	38.5353	134	25.0737	140	23.3576	61	13.5352	63	12.4693
STM14_0328	STM14_0328	536	3	0.518032	3	0.501097	34	6.0655	42	6.75749	80	11.7921	48	8.76281	50	8.46565	60	9.05793	15	3.01164	20	3.58185
STM14_0329	STM14_0329	1343	24	1.654	21	1.39994	293	20.8614	357	22.9241	365	21.4725	277	20.1823	208	14.0554	231	13.9181	102	8.17336	76	5.43225
STM14_0330	STM14_0330	1304	14	0.99369	36	2.47167	119	8.72613	145	9.5894	164	9.93648	138	10.3554	114	7.93382	138	8.56336	53	4.37396	54	3.97519
STM14_0331	STM14_0331	773	13	1.55655	10	1.15821	44	5.44284	36	4.01628	76	7.76785	46	5.82298	54	6.33971	40	4.18719	20	2.78437	22	2.73203
STM14_0332	STM14_0332	431	3	0.644235	2	0.415449	67	14.8645	52	10.4046	61	11.182	51	11.5787	25	5.26402	20	3.75487	15	3.74533	14	3.11812
STM14_0333	STM14_0333	3869	84	2.00947	128	2.96194	567	14.0132	636	14.1762	811	16.5611	669	16.9198	530	12.4317	530	11.0846	271	7.53784	290	7.19517
STM14_0334	STM14_0334	788	10	1.17456	9	1.02254	53	6.43135	79	8.64573	61	6.11604	67	8.31985	74	8.52237	69	7.08542	21	2.86794	42	5.11641
STM14_0335	STM14_0335	416	0	0	7	1.5065	10	2.29858	20	4.14608	12	2.27905	16	3.76351	9	1.96338	15	2.9177	9	2.32823	7	1.61528
STM14_0336	STM14_0336	521	10	1.77649	17	2.9213	116	21.2899	162	26.815	126	19.1073	105	19.7205	62	10.7996	85	13.2015	46	9.50159	47	8.65968
STM14_0337	STM14_0337	209	0	0	1	0.42837	11	5.03267	10	4.12624	29	10.9627	13	6.08645	12	5.21063	9	3.48449	2	1.02982	0	0
STM14_0338	STM14_0338	2189	111	4.69329	112	4.58076	319	13.9347	317	12.4886	615	22.1971	519	23.2	459	19.0293	423	15.6364	182	8.94751	192	8.41971
STM14_0339	STM14_0339	446	6	1.24514	9	1.80665	26	5.57431	34	6.57423	65	11.5145	52	11.4087	55	11.1914	43	7.80147	9	2.17162	15	3.22848
STM14_0340	STM14_0340	4094	271	6.12663	263	5.7514	1049	24.5008	1039	21.8861	1527	29.4685	1417	33.868	1120	24.8271	1168	23.0854	710	18.6632	893	20.9385
STM14_0341	STM14_0341	833	89	9.88884	103	11.0703	632	72.5478	667	69.0529	689	65.3493	601	70.5987	439	47.8271	450	43.7129	333	43.0205	362	41.7163
STM14_0342	STM14_0342	446	28	5.81063	23	4.61699	551	118.132	463	89.5255	514	91.0531	432	94.7798	214	43.5446	259	46.9902	127	30.644	140	30.1325
STM14_0343	STM14_0343	131	4	2.82611	4	2.73372	188	137.227	154	101.38	172	103.735	145	108.309	90	62.3485	92	56.8276	36	29.5738	33	24.1816
STM14_0344	STM14_0344	140	0	0	2	1.27899	22	15.0261	13	8.00785	34	19.1875	25	17.4735	11	7.13049	11	6.35781	13	9.9929	3	2.057
STM14_0345	STM14_0345	437	14	2.96515	10	2.04873	230	50.3267	201	39.6657	350	63.278	216	48.3659	145	30.1121	152	28.1452	61	15.0219	68	14.9372
STM14_0346	STM14_0346	275	0	0	0	0	5	1.73856	1	0.313594	3	0.861896	7	2.49076	4	1.32003	0	0	2	0.782661	2	0.698135
STM14_0348	STM14_0348	308	9	2.70453	3	0.872039	481	149.33	416	116.478	536	137.493	425	135.022	136	40.0722	126	33.1026	129	45.0729	115	35.8417
STM14_0350	STM14_0350	197	2	0.939646	4	1.81786	20	9.7077	27	11.8195	18	7.21893	13	6.4572	7	3.22468	10	4.10749	12	6.55528	2	0.974553
STM14_0352	safA	512	34	6.14624	26	4.54641	521	97.3016	484	81.5223	974	150.299	697	133.208	380	67.3548	436	68.9063	185	38.8846	256	47.9968
STM14_0353	safB	713	18	2.33659	16	2.00907	165	22.1282	163	19.7151	208	23.0484	168	23.0561	79	10.0552	117	13.2782	65	9.8107	95	12.7902
STM14_0354	safC	2510	411	15.1554	342	12.1988	794	30.2482	863	29.6509	975	30.69	877	34.1895	878	31.745	869	28.0149	526	22.5522	609	23.2909
STM14_0355	safD	470	58	11.4217	52	9.90538	272	55.338	308	56.5137	489	82.2011	381	79.3221	327	63.14	377	64.9062	231	52.8921	237	48.4052
STM14_0356	ybeJ	821	41	4.62212	53	5.77961	254	29.5831	267	28.0459	492	47.3466	423	50.4155	338	37.3619	356	35.0873	221	28.9685	248	28.9968
STM14_0357	STM14_0357	260	11	3.91579	6	2.06606	83	30.5251	53	17.5794	153	46.4927	91	34.248	72	25.1313	68	21.163	49	20.2815	65	23.9984
STM14_0358	sinR	947	115	11.2395	131	12.3847	1403	141.664	1276	116.199	1162	96.9444	789	81.5256	366	35.0741	401	34.2639	460	52.2738	556	56.3594
STM14_0359	STM14_0359	215	5	2.15244	0	0	119	52.925	147	58.963	119	43.7295	85	38.6854	10	4.22101	23	8.65629	19	9.51024	24	10.7156
STM14_0360	STM14_0360	719	246	31.667	240	29.8846	93	12.3682	75	8.99566	118	12.9664	81	11.0236	239	30.1664	296	33.3124	733	109.711	876	116.955
STM14_0361	STM14_0361	128	0	0	0	0	7	5.22926	2	1.34748	1	0.617243	4	3.05786	7	4.96299	7	4.42518	2	1.6815	0	0
STM14_0362	STM14_0362	407	432	98.2403	372	81.8303	158	37.1206	192	40.6825	168	32.6123	172	41.3524	590	131.557	691	137.381	436	115.284	466	109.909
STM14_0363	STM14_0363	107	4	3.46	2	1.67345	3	2.68096	2	1.61193	3	2.21515	1	0.914499	7	5.93703	5	3.78119	5	5.02878	4	3.58854
STM14_0364	yafV	767	483	58.2844	539	62.9157	510	63.581	531	59.7035	533	54.9033	445	56.7717	657	77.7365	722	76.1701	384	53.8781	426	53.3158
STM14_0365	fadE	2444	202	7.64981	184	6.74034	803	31.4171	967	34.1213	996	32.1977	809	32.3903	6270	232.821	7115	235.568	6123	269.612	6357	249.685
STM14_0366	gmhA	578	2877	460.694	2868	444.239	1227	202.987	1367	203.958	2121	289.921	1813	306.928	3144	493.639	3477	486.765	1950	363.064	2223	369.193
STM14_0367	yafJ	767	1347	162.545	1345	156.997	866	107.963	1019	114.572	1512	155.748	1380	176.056	2144	253.679	2515	265.329	1416	198.675	1515	189.609
STM14_0368	yafK	740	233	29.1423	330	39.9253	400	51.6869	438	51.0438	646	68.9711	663	87.6696	1297	159.061	1462	159.867	640	93.0732	663	86.005
STM14_0369	dinP	1055	307	26.9331	302	25.6283	5897	534.48	6722	549.474	6220	465.805	5378	498.81	5345	459.78	6163	472.696	3161	322.44	3320	302.084
STM14_0371	prfH	614	18	2.71334	26	3.79115	123	19.1553	163	22.8939	268	34.4852	168	26.7737	245	36.212	254	33.474	528	92.5426	460	71.917
STM14_0372	pepD	1457	7214	458.265	7031	432.039	4557	299.069	5094	301.509	7228	391.945	6251	419.814	10534	656.128	10799	599.745	4268	315.24	5285	348.199
STM14_0373	gpt	458	1135	229.367	1317	257.446	110	22.9657	104	19.5825	497	85.7348	383	81.8277	967	191.609	1109	195.933	1291	303.345	1227	257.17
STM14_0374	frsA	1244	1162	86.4542	1256	90.393	4155	319.377	4666	323.463	4572	290.37	3391	266.732	2435	177.637	2569	167.104	1457	126.042	1481	114.282
STM14_0375	crl	401	2292	529.018	2475	552.581	5591	1333.21	5988	1287.77	6900	1359.47	5808	1417.26	3854	872.213	4465	900.989	2018	541.568	2096	501.752
STM14_0376	phoE	1052	53	4.66295	32	2.72333	127	11.5436	109	8.93535	125	9.38773	90	8.37132	60	5.17595	74	5.69192	56	5.7286	46	4.19744
STM14_0377	STM14_0377	152	0	0	1	0.589009	2	1.25817	2	1.13472	3	1.55935	3	1.93128	3	1.79115	1	0.532352	1	0.707999	1	0.631536
STM14_0378	proB	1103	3179	266.757	3538	287.176	902	78.1958	1064	83.1892	1466	105.009	1310	116.215	2406	197.959	2761	202.551	1506	146.935	1549	134.809
STM14_0379	proA	1250	3070	227.315	3390	242.804	828	63.3392	884	60.9878	1188	75.0884	1025	80.2381	2465	178.962	2671	172.905	1291	111.146	1395	107.129
STM14_0381	STM14_0381	800	7	0.809857	12	1.34294	28	3.34673	22	2.37156	40	3.95036	29	3.54711	30	3.40319	22	2.22523	24	3.22848	10	1.19992
STM14_0383	STM14_0383	323	14584	4179.02	13147	3644.09	818	242.16	870	232.283	974	238.245	788	238.721	7469	2098.53	9899	2479.88	4231	1409.67	5147	1529.66
STM14_0384	STM14_0384	1337	213	14.7451	232	15.5354	76	5.43544	63	4.06359	114	6.73659	84	6.14773	291	19.7522	445	26.9322	123	9.90034	134	9.62089
STM14_0385	STM14_0385	1421	168	10.9425	194	12.2229	153	10.2956	164	9.95292	203	11.2867	178	12.2572	342	21.8417	382	21.7526	149	11.2841	193	13.0378
STM14_0386	STM14_0386	626	65	9.61035	57	8.15203	42	6.41545	59	8.1279	68	8.58225	38	5.93986	122	17.6864	87	11.2457	45	7.73597	59	9.04731
STM14_0387	STM14_0387	878	114	12.0174	99	10.095	89	9.69277	112	11.0008	121	10.8882	83	9.25019	166	17.1581	158	14.5615	48	5.88333	72	7.87191
STM14_0388	STM14_0388	914	85	8.60742	95	9.30557	177	18.5174	175	16.5117	181	15.6458	164	17.5576	154	15.2908	167	14.7847	69	8.12417	107	11.2378
STM14_0389	STM14_0389	965	130	12.4686	156	14.4731	183	18.1333	234	20.9117	219	17.9301	170	17.2381	143	13.4482	203	17.022	170	18.9582	151	15.0207
STM14_0390	STM14_0390	272	23	7.82635	7	2.30406	260	91.4022	229	72.6052	320	92.9496	198	71.2301	76	25.3571	111	33.0215	69	27.2996	57	20.1163
STM14_0391	STM14_0391	398	8	1.8604	15	3.37422	53	12.7334	53	11.484	58	11.5136	46	11.3095	35	7.98068	50	10.1655	20	5.40783	30	7.23569
STM14_0392	stbE	758	29	3.54103	25	2.95282	135	17.0301	169	19.2273	175	18.2404	142	18.331	116	13.8881	133	14.1979	68	9.65419	84	10.6378
STM14_0393	stbD	1325	21	1.46691	35	2.36493	146	10.5363	144	9.37233	217	12.9393	156	11.5206	107	7.32863	74	4.51917	66	5.36049	59	4.27443
STM14_0394	stbC	2567	62	2.23546	45	1.56947	657	24.4733	710	23.8525	619	19.0516	530	20.2031	243	8.59084	230	7.25011	132	5.53381	120	4.48743
STM14_0395	stbB	761	0	0	0	0	4	0.502606	5	0.566613	2	0.20764	5	0.642913	5	0.596266	8	0.850644	1	0.141414	3	0.378424
STM14_0396	stbA	536	0	0	4	0.66813	22	3.92473	23	3.70053	31	4.56944	16	2.92094	13	2.20107	40	6.03862	14	2.81086	9	1.61183
STM14_0397	STM14_0397	110	0	0	2	1.62781	14	12.1699	5	3.91993	7	5.02773	15	13.3434	9	7.42514	8	5.88491	3	2.93498	3	2.61801
STM14_0398	STM14_0398	764	96	11.63	110	12.8904	1329	166.335	1080	121.908	1619	167.425	1075	137.684	595	70.6771	611	64.7128	395	55.6391	344	43.2222
STM14_0399	STM14_0399	500	20	3.7022	24	4.29741	513	98.1069	452	77.9595	659	104.131	474	92.7631	223	40.4753	249	40.2969	165	35.5132	128	24.5743
STM14_0400	STM14_0400	1574	158	9.29079	128	7.28066	1398	84.9288	1412	77.3626	1553	77.9531	1153	71.6789	603	34.767	702	36.089	467	31.9292	483	29.4567
STM14_0401	STM14_0401	743	245	30.5195	236	28.4373	1538	197.934	1423	165.165	1524	162.055	1298	170.944	638	77.9268	841	91.5904	651	94.2906	697	90.0504
STM14_0402	STM14_0402	488	50	9.4831	49	8.98963	710	139.12	592	104.617	767	124.177	590	118.304	253	47.0496	322	53.3923	228	50.2795	247	48.5869
STM14_0403	STM14_0403	137	8	5.40468	2	1.307	534	372.712	521	327.958	593	341.98	332	237.129	100	66.2421	104	61.4264	46	36.1338	45	31.5307
STM14_0404	STM14_0404	524	8	1.41305	12	2.05029	347	63.3214	326	53.6522	590	88.9584	380	70.9609	236	40.8729	242	37.3703	119	24.4395	143	26.1967
STM14_0405	STM14_0405	641	7	1.01074	4	0.558686	294	43.8573	268	36.056	384	47.3303	305	46.5596	163	23.0773	160	20.1978	135	22.6648	122	18.2702
STM14_0406	STM14_0406	224	0	0	1	0.399685	27	11.5257	19	7.31487	51	17.9882	43	18.784	16	6.48227	11	3.97363	9	4.32385	14	5.99959
STM14_0407	STM14_0407	359	49	12.6329	42	10.4742	352	93.7563	290	69.6634	486	106.957	322	87.7664	153	38.6769	175	39.4445	157	47.0632	126	33.6913
STM14_0408	STM14_0408	1457	7	0.444671	6	0.368686	79	5.18466	93	5.50458	115	6.23598	105	7.05175	41	2.55376	63	3.49884	30	2.21584	18	1.18592
STM14_0409	STM14_0409	3167	29	0.84752	30	0.848084	114	3.44199	123	3.34933	133	3.31795	96	2.96613	82	2.34975	66	1.68631	34	1.15533	38	1.1518
STM14_0410	STM14_0410	1205	5	0.384046	6	0.445789	20	1.58707	22	1.57448	20	1.31132	25	2.03011	4	0.301251	12	0.805818	5	0.446539	6	0.477976
STM14_0411	STM14_0411	113	0	0	0	0	0	0	0	0	0	0	0	0	0	0	0	0	0	0	0	0
STM14_0412	STM14_0412	2288	39	1.57764	27	1.05651	80	3.34338	74	2.78918	68	2.34812	77	3.29308	119	4.72004	115	4.0671	60	2.82209	46	1.92994
STM14_0413	STM14_0413	464	40	7.97889	46	8.87576	146	30.0876	156	28.994	116	19.7518	87	18.3471	119	23.2747	112	19.5318	73	16.9309	71	14.6887
STM14_0414	STM14_0414	194	1	0.477088	4	1.84597	3	1.47867	4	1.77811	2	0.814507	0	0	0	0	1	0.417101	1	0.554721	3	1.48444
STM14_0415	STM14_0415	179	0	0	0	0	0	0	0	0	0	0	0	0	0	0	0	0	0	0	0	0
STM14_0416	STM14_0416	1253	106	7.82988	91	6.50213	381	29.0754	386	26.5667	314	19.7991	269	21.0072	283	20.497	299	19.3091	1137	97.653	1323	101.356
STM14_0417	moB502:Q5333d	1958	2850	134.72	3125	142.89	1178	57.5288	1227	54.0422	2627	106.002	2402	120.04	2378	110.218	2675	110.549	1744	95.854	2031	99.5724
STM14_0418	res	2975	3819	118.813	4022	121.038	1402	45.0623	1487	43.1047	2811	74.6518	2420	79.5968	2907	88.6774	3219	87.5541	2140	77.4111	2429	78.3759
STM14_0419	STM14_0419	134	3	2.07213	0	0	2	1.42718	4	2.57428	6	3.53763	0	0	0	0	1	0.603862	7	5.62173	2	1.43274
STM14_0420	STM14_0420	119	0	0	11	8.27582	23	18.4813	19	13.7692	20	13.2785	17	13.9788	7	5.33834	9	6.11981	12	10.852	12	9.68002
STM14_0421	STM14_0421	101	0	0	5	4.43215	43	40.7098	66	56.3538	20	15.645	24	23.2518	5	4.49266	17	13.6198	22	23.4411	17	16.1573
STM14_0422	STM14_0422	1403	26	1.7152	27	1.72295	1833	124.927	2497	153.484	1120	63.0706	1030	71.8367	346	22.3807	355	20.4745	933	71.5649	1048	71.7044
STM14_0423	STM14_0423	1010	36	3.29899	27	2.39336	860	81.4197	1013	86.4946	621	48.5777	443	42.919	214	19.2286	201	16.1034	339	36.1206	393	37.3519
STM14_0424	STM14_0424	224	2	0.826385	4	1.59874	6	2.56127	7	2.69495	8	2.82168	2	0.873673	1	0.405142	5	1.80619	3	1.44128	1	0.428542
STM14_0425	STM14_0425	1004	193	17.792	155	13.8218	3091	294.386	3323	285.429	3883	305.563	3035	295.796	2898	261.951	3283	264.594	789	84.5706	926	88.5359
STM14_0426	foxA	2108	89	3.90769	104	4.41701	2383	108.095	2813	115.08	2627	98.4591	2154	99.9867	1328	57.1719	1519	58.3082	309	15.7748	329	14.9819
STM14_0427	yahN	632	318	46.5704	342	48.4479	76	11.4987	103	14.0547	165	20.6269	131	20.2825	919	131.963	1055	135.076	387	65.8977	415	63.0337
STM14_0428	yahO	275	87	29.2811	97	31.5794	1075	373.79	1173	367.846	1084	311.432	883	314.192	552	182.164	754	221.861	1172	458.639	1369	477.873
STM14_0429	prpR	1625	329	18.7388	401	22.0931	132	7.76735	165	8.75652	167	8.11951	126	7.58725	526	29.3756	613	30.5246	744	49.2715	774	45.7225
STM14_0430	STM14_0430	173	0	0	0	0	4	2.21089	0	0	10	4.56689	5	2.82807	5	2.62288	0	0	0	0	0	0
STM14_0431	prpB	887	5	0.521731	3	0.302805	65	7.00716	60	5.83349	61	5.43341	50	5.51586	77	7.87811	85	7.75422	1426	173.01	1553	168.07
STM14_0432	prpC	1169	15	1.18762	15	1.14879	155	12.6786	219	16.1559	179	12.0978	156	13.058	165	12.8093	144	9.9676	1729	159.168	2017	165.628
STM14_0433	prpD	1451	24	1.53089	29	1.78935	136	8.96239	134	7.96413	172	9.36543	131	8.83427	223	13.9474	196	10.9303	1843	136.689	2167	143.362
STM14_0434	prpE	1886	51	2.50282	50	2.37352	215	10.9006	267	12.2087	292	12.2323	258	13.3858	265	12.7514	280	12.0132	1691	96.4891	1874	95.3827
STM14_0435	hemB	974	2778	263.982	3109	285.777	4582	449.83	5334	472.275	5880	476.963	5184	520.802	4890	455.622	5220	433.665	2679	295.999	2841	279.998
STM14_0436	STM14_0436	119	0	0	1	0.752348	0	0	1	0.724693	7	4.64748	2	1.64456	0	0	0	0	2	1.80867	0	0
STM14_0437	STM14_0437	152	0	0	2	1.17802	12	7.54901	3	1.70207	14	7.27698	7	4.50631	3	1.79115	0	0	3	2.124	9	5.68383
STM14_0438	yaiU	2936	280	8.82678	292	8.90415	1868	60.8378	1975	58.0112	2270	61.0852	1704	56.7911	980	30.2918	1073	29.5724	894	32.7686	1128	36.8803
STM14_0439	yaiV	623	24	3.56552	21	3.01784	108	16.5763	93	12.8735	90	11.4136	81	12.7223	61	8.8858	63	8.18267	72	12.4371	106	16.3328
STM14_0440	ampH	1130	363	29.7323	342	27.0965	153	12.9469	183	13.966	320	22.3737	274	23.7268	507	40.7178	609	43.6095	361	34.3799	433	36.7834
STM14_0441	STM14_0441	158	0	0	0	0	6	3.63117	15	8.18719	18	9.00082	3	1.85794	7	4.02065	2	1.02427	0	0	2	1.21511
STM14_0442	STM14_0442	134	12	8.28851	17	11.3582	37	26.4028	59	37.9707	50	29.4803	65	47.4652	46	31.1536	35	21.1352	17	13.6528	20	14.3274
STM14_0443	sbmA	1220	423	32.0908	474	34.7844	489	38.3267	582	41.14	832	53.8803	737	59.1119	601	44.7064	615	40.7904	347	30.6088	410	32.2601
STM14_0444	yaiW	1094	436	36.8867	413	33.7986	844	73.7696	1004	79.1439	980	70.7742	928	83.0037	653	54.169	720	53.2547	259	25.4776	447	39.2222
STM14_0445	yaiY	308	91	27.3458	78	22.673	166	51.5359	135	37.7993	294	75.4159	321	101.981	309	91.0464	348	91.4263	191	66.7358	212	66.0735
STM14_0446	yaiY	113	23	18.8386	19	15.0536	96	81.2354	100	76.3172	111	77.6088	68	58.884	45	36.1401	56	40.1007	24	22.8565	27	22.9365
STM14_0447	yaiZ	215	685	294.885	729	303.567	408	181.457	414	166.059	803	295.083	574	261.24	1663	701.954	1953	735.032	827	413.946	838	374.151
STM14_0448	ddl_1	1094	4275	361.675	4384	358.772	1895	165.632	1944	153.243	3610	260.709	2834	253.483	2960	245.544	3546	262.279	1642	161.522	1835	161.013
STM14_0449	STM14_0449	713	62	8.04827	44	5.52495	1095	146.851	1212	146.593	643	71.2505	643	88.2447	275	35.0024	265	30.0745	167	25.206	203	27.3306
STM14_0450	STM14_0450	1211	76	5.80858	56	4.14009	684	54.0088	815	58.0383	934	60.9353	723	58.4199	240	17.9855	243	16.237	181	16.0846	224	17.756
STM14_0451	STM14_0451	122	0	0	0	0	6	4.70266	10	7.06872	9	5.8284	15	12.0309	15	11.158	9	5.96933	22	19.4061	9	7.08149
STM14_0452	yaiB	266	321	111.692	330	111.07	970	348.692	986	319.666	761	226.032	672	247.204	1022	348.678	1380	419.798	1402	567.209	1632	588.953
STM14_0453	STM14_0453	161	0	0	0	0	3	1.78175	4	2.14257	5	2.45364	9	5.46995	0	0	3	1.50778	1	0.668422	0	0
STM14_0454	psiF	320	51	14.751	49	13.7092	2178	650.819	2360	636.008	1216	300.227	1037	317.1	538	152.576	669	169.168	709	238.436	783	234.884
STM14_0455	yaiC	1112	36	2.99639	39	3.13997	915	78.6808	1091	84.6098	754	53.5714	613	53.9415	267	21.7902	323	23.5039	236	22.8393	255	22.0129
STM14_0456	proC	809	1860	212.797	2121	234.724	1591	188.05	1853	197.528	2323	226.865	2001	242.028	4161	466.771	4546	454.698	2101	279.482	2398	284.54
STM14_0457	STM14_0457	149	2	1.24235	1	0.600868	35	22.4613	34	19.6786	30	15.9075	14	9.19409	5	3.04536	8	4.34457	2	1.44451	2	1.2885
STM14_0458	yaiI	455	128	26.0375	129	25.383	203	42.6616	234	44.3512	443	76.9235	350	75.2703	323	64.4238	293	52.1073	156	36.8969	125	26.3718
STM14_0459	aroL	545	543	92.2154	592	97.2502	460	80.7075	517	81.8078	814	118.003	704	126.399	670	111.566	682	101.258	400	78.9841	458	80.6698
STM14_0460	yaiA	191	167	80.9251	249	116.716	1364	682.863	1715	774.34	1328	549.327	1224	627.069	692	328.797	840	355.868	496	279.463	587	295.017
STM14_0461	aroM	677	322	44.0218	339	44.8308	943	133.191	1082	137.829	1266	147.745	941	136.009	1044	139.948	1121	133.986	672	106.821	730	103.509
STM14_0462	yaiE	284	395	128.73	494	155.731	356	119.863	449	136.342	558	155.232	550	189.501	872	278.646	882	251.3	335	126.941	407	137.568
STM14_0463	rdgC	911	1183	120.19	1368	134.441	860	90.2677	984	93.1489	1630	141.363	1438	154.457	1646	163.971	1755	155.884	1522	179.793	1496	157.636
STM14_0464	STM14_0464	131	0	0	0	0	0	0	0	0	2	1.20622	0	0	0	0	0	0	0	0	0	0
STM14_0465	yajF	908	535	54.5341	660	65.0764	547	57.6042	647	61.4496	724	62.9969	585	63.043	1058	105.744	1094	97.4931	486	57.6006	506	53.4942
STM14_0466	araJ	1172	69	5.44906	94	7.18068	87	7.09813	114	8.38838	169	11.3927	154	12.8576	156	12.0796	120	8.28507	80	7.34579	60	4.91434
STM14_0467	sbcC	3140	1457	42.9467	1736	49.4978	677	20.6163	749	20.5709	1148	28.8854	938	29.2308	1494	43.1793	1678	43.2419	1037	35.5407	1174	35.8906
STM14_0468	sbcD	1202	508	39.1165	578	43.0516	190	15.1148	203	14.5644	400	26.2919	307	24.992	519	39.1848	504	33.9288	396	35.4541	436	34.8196
STM14_0469	STM14_0469	131	0	0	3	2.05029	0	0	0	0	2	1.20622	2	1.49391	1	0.692761	1	0.617691	0	0	1	0.732775
STM14_0470	phoB	689	494	66.3602	523	67.9592	893	123.932	1033	129.295	1315	150.79	1166	165.595	852	112.221	914	107.342	809	126.359	836	116.474
STM14_0471	phoR	1295	191	13.651	218	15.0714	409	30.1999	469	31.2323	737	44.9639	626	47.3011	413	28.9424	381	23.8066	290	24.0993	337	24.9806
STM14_0472	STM14_0472	149	19	11.8023	14	8.41215	36	23.103	40	23.1513	45	23.8612	26	17.0747	47	28.6264	50	27.1535	17	12.2783	25	16.1063
STM14_0473	brnQ	1319	538	37.7518	616	41.812	663	48.0641	747	48.8401	1242	74.3949	1136	84.2753	1009	69.4227	1106	67.8505	894	72.9406	957	69.6481
STM14_0474	proY	1370	611	41.2782	626	40.909	357	24.9172	414	26.0604	934	53.8633	696	49.7114	978	64.7848	1020	60.2452	725	56.95	768	53.8124
STM14_0475	malZ	1817	145	7.38607	137	6.75043	212	11.1566	267	12.6724	310	13.4795	324	17.4485	399	19.9284	423	18.8377	186	11.0163	175	9.24539
STM14_0476	STM14_0476	602	15987	2457.94	14693	2185.14	19072	3029.37	23780	3406.56	27701	3635.51	24714	4017.11	15961	2406.13	16344	2196.87	13768	2461.22	15023	2395.53
STM14_0477	yajB	581	567	90.3248	659	101.549	2712	446.34	3084	457.761	2763	375.726	2559	430.984	2134	333.329	2188	304.729	1114	206.341	1218	201.239
STM14_0478	queA	1064	558	48.5392	647	54.4413	220	19.7712	268	21.7217	622	46.1865	535	49.2016	684	58.3404	726	55.2125	601	60.7868	650	58.6427
STM14_0479	STM14_0479	110	20	16.8282	15	12.2085	2	1.73856	6	4.70391	9	6.46422	3	2.66867	10	8.25016	8	5.88491	22	21.5232	13	11.3447
STM14_0480	tgt	1127	2480	203.67	2635	209.326	841	71.355	830	63.5119	1482	103.894	1410	122.423	1923	154.85	2116	151.927	2082	198.808	2466	210.044
STM14_0481	yajC	332	915	255.084	903	243.509	368	105.989	372	96.6286	690	164.202	462	136.167	899	245.74	993	242.021	565	183.141	590	170.591
STM14_0482	secD	1847	7745	388.11	8346	404.554	1846	95.569	2046	95.53	3949	168.922	3384	179.279	6942	341.093	7704	337.514	4200	244.714	4820	250.508
STM14_0483	secF	971	4309	410.731	3987	367.614	638	62.8281	626	55.5976	1212	98.6166	1268	127.781	2660	248.609	2750	229.169	1875	207.806	2230	220.459
STM14_0484	STM14_0484	365	92	23.329	93	22.8116	218	57.1105	265	62.6115	231	50.0018	194	52.0087	244	60.6669	311	68.9462	197	58.0831	209	54.9662
STM14_0485	STM14_0485	692	48	6.42001	53	6.85702	185	25.5634	180	22.432	201	22.9486	191	27.0081	171	22.4256	200	23.3866	107	16.64	114	15.814
STM14_0486	yajD	347	1035	276.065	1137	293.357	1305	359.611	1230	305.687	1620	368.852	1454	410.017	1381	361.176	1645	383.6	828	256.789	919	254.231
STM14_0487	STM14_0487	215	39	16.7891	29	12.0761	69	30.6876	57	22.8632	55	20.2111	44	20.0254	48	20.2609	53	19.9471	12	6.00647	36	16.0733
STM14_0489	tsx	968	86413	8262.36	87787	8119.33	1404	138.69	1463	130.338	2865	233.838	2004	202.577	3714	348.194	3959	330.943	3172	352.642	3414	338.556
STM14_0490	yajI	539	193	33.1412	177	29.4002	279	49.4957	277	44.3192	255	37.3782	231	41.9363	217	36.5364	239	35.8799	170	33.9419	196	34.9067
STM14_0491	STM14_0491	146	0	0	0	0	0	0	3	1.77202	2	1.08229	1	0.670215	2	1.24317	0	0	0	0	1	0.65749
STM14_0492	ybaD	449	158	32.5695	137	27.3174	429	91.3615	493	94.6894	459	80.7668	380	82.8141	294	59.4232	337	60.7332	185	44.3406	182	38.9105
STM14_0493	ribD	1103	526	44.1378	504	40.9092	1336	115.82	1365	106.723	1351	96.7712	1228	108.941	1268	104.327	1081	79.3036	600	58.5399	797	69.3625
STM14_0494	ribH	470	962	189.443	748	142.485	813	165.404	970	177.981	645	108.425	744	154.897	1698	327.865	1203	207.114	673	154.097	961	196.276
STM14_0495	nusB	419	1049	231.719	1052	224.785	1096	250.12	1216	250.277	1012	190.824	987	230.5	1784	386.399	1577	304.551	1026	263.518	1184	271.256
STM14_0496	thiL	977	254	24.0624	221	20.2518	286	27.9914	408	36.0136	321	25.9583	294	29.4456	443	41.1495	419	34.7026	206	22.6908	246	24.1703
STM14_0497	pgpA	515	97	17.4327	117	20.3397	313	58.1152	359	60.1157	427	65.5069	371	70.491	283	49.8694	259	40.6944	72	15.0453	101	18.8259
STM14_0498	pgpA	308	10	3.00504	8	2.32544	176	54.6405	200	55.999	158	40.5296	117	37.1708	101	29.7595	96	25.221	28	9.78326	22	6.85668
STM14_0499	yajO	974	611	58.0607	730	67.1011	2113	207.44	2460	217.81	1623	131.652	1465	147.179	1566	145.911	1767	146.798	814	89.9377	867	85.448
STM14_0500	dxs	1862	2732	135.8	2841	136.602	2568	131.877	3096	143.391	4055	172.059	3663	192.497	6112	297.892	6407	278.431	2634	152.234	2954	152.29
STM14_0501	ispA	899	1322	136.104	1474	146.792	1782	189.54	2062	197.802	2614	229.727	2248	244.683	2971	299.915	3383	304.498	1423	170.342	1452	155.042
STM14_0502	xseB	242	227	86.8182	220	81.3903	371	146.592	414	147.532	623	203.394	535	216.324	657	246.38	748	250.109	295	131.185	319	126.537
STM14_0503	thiI	1448	3142	200.834	3261	201.627	1405	92.7812	1781	106.071	3696	201.665	3213	217.125	3311	207.513	3783	211.403	2459	182.754	2773	183.833
STM14_0504	phnV	797	37	4.29679	36	4.04399	142	17.0366	153	16.5552	177	17.5461	119	14.6102	77	8.76773	83	8.42679	51	6.88634	39	4.6973
STM14_0505	phnU	860	4	0.430489	6	0.624623	65	7.22715	79	7.9219	85	7.80885	77	8.76111	34	3.58786	42	3.95179	13	1.62675	7	0.781343
STM14_0506	phnT	1109	33	2.75412	35	2.82554	230	19.8312	287	22.3178	310	22.085	236	20.8232	130	10.6382	115	8.39091	70	6.79271	36	3.11611
STM14_0507	phnS	1013	13	1.18777	7	0.618663	122	11.516	120	10.2158	152	11.855	109	10.5289	23	2.0605	46	3.67444	35	3.71822	19	1.80047
STM14_0508	phnR	719	130	16.7346	126	15.6894	558	74.2092	593	71.1257	686	75.381	518	70.4966	339	42.7884	329	37.0262	153	22.9002	174	23.2307
STM14_0509	STM14_0509	110	0	0	0	0	0	0	1	0.783986	0	0	2	1.77912	1	0.825016	1	0.735614	0	0	0	0
STM14_0510	phnW	1103	16	1.34259	21	1.70455	109	9.44938	140	10.9459	196	14.0394	155	13.7506	66	5.43029	82	6.01563	22	2.14646	17	1.4795
STM14_0511	phnX	812	9	1.02586	7	0.771805	37	4.35711	35	3.71717	54	5.25417	39	4.69976	22	2.45879	37	3.68713	16	2.12051	10	1.18219
STM14_0512	thiJ	590	322	50.5131	304	46.1304	643	104.21	711	103.925	781	104.584	665	110.29	545	83.83	568	77.9003	393	71.6831	308	50.1119
STM14_0513	apbA	911	665	67.5622	738	72.5276	1527	160.278	1693	160.265	1883	163.305	1471	158.002	1253	124.821	1249	110.94	696	82.2181	695	73.2333
STM14_0514	yajQ	491	3429	646.378	3480	634.546	1492	290.563	1489	261.526	2298	369.773	1679	334.608	2592	479.08	3268	538.571	2345	513.97	2593	506.947
STM14_0515	yajR	1364	698	47.3632	708	46.4713	737	51.6661	879	55.5745	1213	70.2608	1010	72.4559	1185	78.8422	1394	82.6972	659	51.9933	688	48.419
STM14_0517	STM14_0517	1511	66	4.04278	86	5.09565	1100	69.6114	1019	58.1581	1160	60.6541	864	55.9521	450	27.0273	522	27.9543	372	26.4944	458	29.0966
STM14_0518	STM14_0518	1493	123	7.6251	167	10.0143	1461	93.5713	1334	77.0543	1691	89.485	1322	86.644	656	39.8748	701	37.9928	749	53.9881	727	46.743
STM14_0519	cyoE	890	562	58.4449	528	53.114	3376	362.714	4162	403.286	7966	707.159	6270	689.358	8897	907.212	10079	916.368	8051	973.5	9437	1017.85
STM14_0520	cyoD	329	93	26.163	119	32.383	636	184.848	666	174.574	1246	299.219	1149	341.736	1452	400.521	1557	382.944	1440	471.024	1610	469.756
STM14_0521	cyoC	614	491	74.0139	423	61.679	2089	325.329	2477	347.903	4548	585.219	3789	603.842	5406	799.029	5952	784.399	5327	933.664	6378	997.144
STM14_0522	cyoB	1991	2370	110.174	2189	98.4328	11287	542.075	12996	562.91	23533	933.84	17477	858.94	26205	1194.45	29317	1191.49	25237	1364.09	29455	1420.14
STM14_0523	cyoA	956	1793	173.589	1579	147.873	9858	986.015	11451	1032.97	19093	1577.91	14747	1509.43	18547	1760.64	21095	1785.52	20036	2255.43	23236	2333.16
STM14_0524	ampG	1475	898	56.3488	1007	61.1228	277	17.9573	371	21.6912	733	39.2625	604	40.0693	1180	72.6014	1317	72.2498	707	51.5827	746	48.5499
STM14_0525	yajG	578	1866	298.802	2110	326.829	784	129.7	943	140.697	1488	203.396	1250	211.616	1872	293.923	2083	291.611	1259	234.409	1350	224.206
STM14_0526	STM14_0526	185	6	3.00179	5	2.41971	25	12.9217	30	13.9846	38	16.2285	50	26.4463	16	7.8488	29	12.6844	24	13.961	21	10.8966
STM14_0527	bolA	317	300	87.5916	309	87.2699	6476	1953.44	6107	1661.38	4302	1072.2	3054	942.707	1318	377.321	1594	406.885	1340	454.906	1509	456.953
STM14_0528	STM14_0528	113	1	0.819072	0	0	10	8.46202	15	11.4476	7	4.89425	21	18.1848	2	1.60623	9	6.44476	2	1.90471	2	1.699
STM14_0529	tig	1298	51926	3702.63	54125	3733.26	11730	864.123	12062	801.393	22902	1394.01	18306	1380.02	32861	2297.53	37949	2365.75	29333	2431.97	34516	2552.63
STM14_0530	clpP	623	6531	970.268	6630	952.776	12028	1846.11	13172	1823.33	9582	1215.16	7790	1223.54	7867	1145.98	8680	1127.39	4554	786.65	5008	771.646
STM14_0531	STM14_0531	104	135	120.144	124	106.747	228	209.63	270	223.888	185	140.542	159	149.6	174	151.835	148	115.152	73	75.5381	102	94.1475
STM14_0532	clpX	1271	12572	915.502	13321	938.333	31832	2394.81	36141	2452.2	28145	1749.53	21734	1673.25	19006	1357.06	21818	1389.03	11242	951.863	13031	984.179
STM14_0533	lon	2354	14810	582.303	15049	572.357	27614	1121.7	31217	1143.63	22725	762.718	18208	756.873	16402	632.332	16500	567.179	10391	475.037	11606	473.28
STM14_0534	hupB	272	15078	5130.68	14553	4790.15	4959	1743.32	4658	1476.83	4572	1328.02	3285	1181.77	15759	5257.93	19416	5776.08	12944	5121.25	15169	5353.4
STM14_0535	cypD	1871	6799	336.335	6095	291.652	2214	113.15	2495	115	3409	143.953	3524	184.302	6627	321.439	6607	285.741	3852	221.559	4665	239.342
STM14_0536	cypD	362	1	0.255677	0	0	3	0.792438	2	0.476455	8	1.74601	5	1.35154	4	1.00278	4	0.894116	0	0	2	0.530351
STM14_0537	ybaV	374	61	15.0959	59	14.1236	55	14.0619	54	12.4515	48	10.14	56	14.6515	78	18.9268	103	22.2848	65	18.7033	100	25.6667
STM14_0538	ybaW	398	48	11.1624	39	8.77298	250	60.0633	279	60.4536	170	33.7468	141	34.6659	143	32.6068	224	45.5415	186	50.2928	218	52.5794
STM14_0539	ybaX	695	773	102.943	728	93.7804	472	64.9396	523	64.896	862	97.9916	759	106.862	1053	137.499	1015	118.175	491	76.0279	562	77.6235
STM14_0540	ybaE	1700	715	38.9276	904	47.6086	475	26.7176	333	16.8926	473	21.9826	297	17.0952	750	40.0375	804	38.2692	189	11.9644	228	12.8744
STM14_0541	cof	818	219	24.7794	238	26.0489	595	69.553	679	71.5842	659	63.65	519	62.0842	349	38.7193	345	34.1278	161	21.1811	167	19.5977
STM14_0542	STM14_0542	1055	100	8.77299	112	9.50454	2987	270.729	2104	171.986	2689	201.375	1565	145.154	1329	114.321	1399	107.302	276	28.1535	334	30.3904
STM14_0543	ybaO	584	219	34.7082	272	41.6986	712	116.579	618	91.2592	800	108.229	626	104.889	491	76.2998	627	86.8755	362	66.7071	348	57.2016
STM14_0544	mdlA	1772	300	15.6696	306	15.4605	821	44.3029	807	39.2745	1002	44.6756	705	38.9307	798	40.869	869	39.6825	527	32.0054	549	29.7407
STM14_0545	mdlB	1781	239	12.4204	218	10.9587	535	28.7238	620	30.0212	687	30.4761	548	30.1081	643	32.7644	688	31.2584	364	21.9945	484	26.087
STM14_0546	glnK	338	4	1.09533	4	1.05952	16	4.52643	21	5.35801	15	3.50624	15	4.34252	11	2.95346	23	5.50622	9	2.86551	9	2.55604
STM14_0547	amtB	1286	69	4.96602	59	4.10749	73	5.42793	91	6.10241	100	6.14364	72	5.47846	141	9.95023	144	9.06075	48	4.01677	63	4.70264
STM14_0548	tesB	860	665	71.5688	784	81.6175	1178	130.978	1357	136.076	1249	114.744	1083	123.224	1263	133.278	1479	139.159	784	98.1056	962	107.379
STM14_0549	ybaY	569	933	151.764	921	144.915	21152	3554.61	25020	3792.07	21635	3004.08	16495	2836.66	5729	913.738	6038	858.664	4152	785.274	4750	801.352
STM14_0550	ybaZ	389	819	194.865	891	205.066	504	123.889	545	120.822	694	140.954	662	166.523	1025	239.127	1199	249.409	630	174.288	599	147.815
STM14_0552	ylaB	1550	324	19.347	334	19.2921	661	40.7776	685	38.1118	786	40.0643	633	39.9612	381	22.3074	423	22.0827	240	16.6631	272	16.8453
STM14_0553	rpmE2	260	75	26.6986	75	25.8258	133	48.9137	121	40.134	151	45.8849	165	62.098	76	26.5274	116	36.1017	100	41.3907	88	32.4901
STM14_0554	rpmJ_1	140	1	0.661108	7	4.47647	19	12.9771	20	12.3198	17	9.59373	18	12.5809	12	7.77872	15	8.66974	6	4.61211	17	11.6564
STM14_0555	ylaC	470	468	92.1612	565	107.626	1733	352.576	1836	336.88	1644	276.357	1275	265.448	844	162.967	1019	175.436	1363	312.086	1239	253.055
STM14_0556	maa	551	567	95.2427	609	98.9535	4365	757.504	4282	670.187	4137	593.199	3584	636.478	1788	294.49	2251	330.572	1191	232.614	1523	265.332
STM14_0557	hha	218	1296	550.236	1285	527.73	6880	3017.76	7034	2782.57	6537	2369.13	5861	2630.77	3095	1288.42	4467	1658.07	2652	1309.16	3063	1348.75
STM14_0558	ybaJ	374	703	173.974	741	177.383	6843	1749.55	7020	1618.7	6191	1307.84	5009	1310.53	2811	682.094	3704	801.386	2665	766.835	3174	814.662
STM14_0559	acrB	3149	16411	482.35	17529	498.368	8457	256.801	10208	279.556	14191	356.047	12143	377.329	16233	467.823	18064	464.177	11343	387.643	13076	398.606
STM14_0560	acrA	1193	8470	657.118	9196	690.119	6650	533.008	8252	596.513	10026	663.978	8375	686.928	10406	791.586	11629	788.759	6678	602.396	7904	635.987
STM14_0561	acrR	653	468	66.3335	499	68.4152	342	50.0801	403	53.2222	595	71.9897	548	82.1172	579	80.4675	688	85.2546	329	54.2199	407	59.8306
STM14_0562	acrR	125	4	2.96176	7	5.01364	9	6.8847	14	9.6587	16	10.1129	17	13.3078	17	12.3422	28	18.1255	10	8.60927	8	6.14359
STM14_0563	aefA	3362	1472	40.5238	1550	41.2762	1152	32.7648	1372	35.1931	2160	50.7601	2065	60.1021	1842	49.7218	2014	48.4735	1942	62.1624	2194	62.6442
STM14_0564	STM14_0564	935	617	61.0765	563	53.9091	1407	143.891	1580	145.729	1671	141.199	1533	160.434	953	92.4988	1043	90.2642	558	64.2242	529	54.3108
STM14_0565	ybaM	167	3	1.66267	2	1.07221	8	4.58064	16	8.26236	18	8.51574	8	4.68749	6	3.26054	4	1.93814	2	1.28881	4	2.29925
STM14_0566	priC	515	171	30.7319	174	30.2488	709	131.641	824	137.981	858	131.627	662	125.782	468	82.4695	531	83.4315	252	52.6586	312	58.1553
STM14_0567	ybaN	377	111	27.251	155	36.8092	462	117.18	554	126.727	689	144.392	543	140.937	614	147.803	628	134.791	259	73.9324	257	65.4386
STM14_0568	apt	551	255	42.834	334	54.2701	618	107.248	717	112.22	1269	181.96	1115	198.011	1271	209.338	1469	215.731	631	123.241	677	117.945
STM14_0569	dnaX	1928	2405	115.454	2494	115.812	2429	120.468	3229	144.431	5532	226.695	4808	244.019	4814	226.597	5291	222.062	2774	154.837	2911	144.936
STM14_0570	ybaB	329	1309	368.251	1437	391.045	665	193.276	828	217.038	1268	304.502	1157	344.116	1802	497.066	2029	499.032	782	255.792	939	273.975
STM14_0571	recR	605	1759	269.098	1972	291.821	1010	159.631	1247	177.751	1995	260.528	1735	280.615	2484	372.607	2599	347.611	1230	218.789	1307	207.378
STM14_0572	htpG	1898	22936	1118.46	23854	1125.2	30629	1543.08	31060	1411.26	24653	1026.22	17138	883.55	16434	785.782	15831	674.924	12796	725.528	13223	668.768
STM14_0573	STM14_0573	221	26	10.8888	17	6.88687	270	116.822	356	138.918	297	106.177	236	104.493	80	32.8513	107	39.1773	26	12.6607	43	18.6775
STM14_0574	adk	644	4042	580.912	4297	597.372	1275	189.311	1384	185.332	1986	243.646	1696	257.696	2895	407.96	2994	376.191	4370	730.251	4563	680.153
STM14_0575	STM14_0575	206	0	0	2	0.869217	2	0.928357	2	0.837266	5	1.91765	6	2.85004	3	1.32163	3	1.17841	4	2.08963	5	2.32994
STM14_0576	hemH	962	363	34.9246	394	36.668	9711	965.253	11721	1050.73	16249	1334.5	13830	1406.74	1253	118.204	1423	119.694	747	83.5645	677	67.5547
STM14_0577	aes	1109	141	11.7676	138	11.1407	74	6.38047	63	4.89903	99	7.05294	74	6.52931	127	10.3927	147	10.7258	47	4.56082	50	4.32793
STM14_0578	gsk	1304	722	51.246	652	44.7647	1545	113.293	1951	129.027	2735	165.709	2686	201.556	900	62.6354	876	54.3587	662	54.6332	706	51.972
STM14_0579	ybaL	1676	605	33.4104	672	35.8972	1581	90.2008	1810	93.1334	2337	110.167	1827	106.667	1325	71.7459	1357	65.5162	687	44.1122	710	40.6655
STM14_0580	STM14_0580	125	13	9.62573	15	10.7435	21	16.0643	26	17.9376	24	15.1694	30	23.4843	15	10.8902	11	7.12074	12	10.3311	16	12.2872
STM14_0581	fsr	1220	555	42.105	559	41.0221	199	15.5972	277	19.5804	426	27.5877	375	30.0773	722	53.7072	866	57.4382	569	50.1913	658	51.7736
STM14_0582	ushA	1652	5941	332.851	6669	361.423	1421	82.2501	1569	81.9056	1694	81.0158	1288	76.2909	3187	175.076	3475	170.211	2538	165.332	2839	164.967
STM14_0583	ybaK	479	665	128.495	697	130.276	1098	219.189	1146	206.324	1961	323.451	1381	282.114	1500	284.191	1746	294.952	528	118.625	694	139.08
STM14_0584	ybaP	794	327	38.1178	317	35.7441	488	58.7695	538	58.4336	846	84.1814	691	85.1578	683	78.0648	624	63.5926	281	38.0857	305	36.8741
STM14_0585	STM14_0585	827	108	12.087	138	14.9396	1023	118.283	961	100.212	852	81.3955	539	63.775	186	20.4109	161	15.753	155	20.1698	208	24.1435
STM14_0586	copA	2501	1083	40.0788	1336	47.8254	1883	71.9928	2283	78.7214	2533	80.0181	2348	91.8653	1399	50.7644	1678	54.2901	804	34.5954	863	33.1237
STM14_0587	cueR	416	1552	345.302	1544	332.292	1196	274.91	1271	263.483	1800	341.858	1541	362.474	1312	286.217	1450	282.044	945	244.464	1148	264.905
STM14_0588	ybbJ	452	96	19.6577	109	21.59	230	48.6566	243	46.3627	230	40.2028	226	48.9257	110	22.0856	122	21.8406	106	25.2374	125	26.5469
STM14_0589	ybbK	917	790	79.7367	878	85.7217	852	88.8429	963	90.5645	994	85.6414	811	86.5403	559	55.3219	561	49.5035	807	94.7067	832	87.0955
STM14_0590	ybbL	677	197	26.9326	219	28.9615	266	37.5704	277	35.2851	356	41.5459	257	37.1459	166	22.2523	237	28.3271	136	21.6186	175	24.8137
STM14_0591	ybbM	779	196	23.2873	200	22.9857	227	27.8638	279	30.8864	276	27.9923	273	34.292	166	19.3386	215	22.3328	99	13.6765	167	20.5788
STM14_0592	ybbN	854	1988	215.456	2242	235.041	14132	1582.33	15851	1600.66	6741	623.639	5279	604.868	3224	342.604	3447	326.607	1852	233.378	1748	196.483
STM14_0593	ybbO	770	781	93.8773	856	99.5287	660	81.9607	835	93.5183	1254	128.669	1091	138.644	1576	185.746	1550	162.886	497	69.4612	599	74.6755
STM14_0594	tesA	614	696	104.916	820	119.567	418	65.0969	461	64.7491	713	91.7461	624	99.4451	917	135.536	937	123.485	378	66.2521	397	62.0675
STM14_0595	ybbA	686	152	20.5078	143	18.6628	284	39.5865	358	45.0049	286	32.9388	288	41.0805	344	45.5082	335	39.5151	273	42.8267	242	33.8636
STM14_0596	ybbP	2414	312	11.9624	293	10.8667	524	20.7561	647	23.1136	547	17.9026	487	19.7405	668	25.1127	615	20.6149	435	19.3923	421	16.7412
STM14_0597	ybbP	104	0	0	0	0	0	0	0	0	0	0	0	0	0	0	0	0	0	0	0	0
STM14_0598	STM14_0598	1133	1047	85.5297	1072	84.7092	444	37.4719	447	34.0235	466	32.4954	462	39.9006	310	24.8306	321	22.9254	235	22.321	349	29.5691
STM14_0599	STM14_0599	104	0	0	0	0	6	5.51658	6	4.97529	9	6.83716	9	8.46791	4	3.49045	6	4.66832	4	4.13907	6	5.53809
STM14_0600	sfbA	830	250	27.878	289	31.1735	241	27.7646	342	35.5344	348	33.1259	306	36.0753	295	32.2551	325	31.6846	123	15.9479	180	20.8179
STM14_0601	sfbB	1016	77	7.01451	59	5.19905	85	7.99977	103	8.74268	157	12.2088	95	9.14949	117	10.4507	137	10.9111	55	5.82566	69	6.51924
STM14_0602	sfbC	659	23	3.2303	46	6.24939	84	12.1884	72	9.4221	82	9.83094	67	9.94847	55	7.57412	78	9.57749	29	4.73575	34	4.95262
STM14_0603	ybbB	1094	1362	115.229	1444	118.172	2361	206.363	2706	213.31	3680	265.765	2973	265.916	1891	156.866	2116	156.51	1145	112.633	1238	108.629
STM14_0604	ybbS	926	145	14.493	197	19.0467	115	11.8752	108	10.058	119	10.1532	75	7.92533	107	10.4864	130	11.3599	95	11.0405	95	9.84815
STM14_0605	allA	482	358	68.7442	363	67.4256	208	41.2638	221	39.5409	256	41.9623	206	41.8203	205	38.5977	236	39.6194	163	36.3929	185	36.844
STM14_0606	allR	818	1026	116.09	1080	118.205	441	51.5511	552	58.1951	626	60.4627	492	58.8544	833	92.4159	1028	101.691	699	91.9603	700	82.146
STM14_0607	gcl	1781	150	7.79521	147	7.38957	45	2.41602	83	4.01897	78	3.46017	50	2.74709	111	5.65606	128	5.81552	114	6.88838	125	6.73733
STM14_0608	gip	776	69	8.22977	60	6.92237	72	8.87203	83	9.22396	72	7.33056	47	5.92657	32	3.74234	48	5.00521	64	8.87554	69	8.53551
STM14_0609	glxR	878	60	6.32495	79	8.0556	47	5.11865	51	5.00929	65	5.84905	70	7.80136	105	10.853	73	6.72777	110	13.4826	148	16.1811
STM14_0610	STM14_0610	1247	23	1.70711	15	1.07694	54	4.14076	41	2.83543	51	3.23125	45	3.53112	36	2.61994	45	2.92004	34	2.93419	36	2.77126
STM14_0611	ybbV	254	0	0	0	0	0	0	0	0	0	0	0	0	0	0	0	0	0	0	0	0
STM14_0612	allP	1313	5	0.352457	7	0.477308	108	7.86523	96	6.30532	100	6.0173	77	5.73843	34	2.35001	30	1.84884	21	1.7212	34	2.48574
STM14_0613	allB	1361	50	3.40026	56	3.68379	314	22.0609	363	23.0011	504	29.2576	360	25.8828	322	21.471	351	20.8685	217	17.1584	242	17.0686
STM14_0614	ybbY	1298	6	0.427836	14	0.965648	61	4.49374	49	3.25553	98	5.9651	71	5.35243	38	2.65683	52	3.24169	45	3.7309	34	2.51447
STM14_0615	glxK	1148	148	11.9322	161	12.5559	259	21.573	298	22.3859	351	24.1564	325	27.7018	310	24.5061	295	20.7933	213	19.9671	272	22.7441
STM14_0616	ylbA	785	1244	146.673	1345	153.397	974	118.643	1095	120.294	1091	109.805	851	106.078	1560	180.347	1655	170.597	1598	219.07	1645	201.158
STM14_0617	allC	1235	340	25.4808	258	18.7033	107	8.28456	112	7.82081	127	8.12462	104	8.24012	555	40.7832	555	36.3637	554	48.2747	670	52.0775
STM14_0618	allD	1049	221	19.4992	211	18.0083	38	3.46386	43	3.53504	46	3.46457	31	2.8917	346	29.9334	429	33.0921	466	47.8065	559	51.1538
STM14_0619	fdrA	1664	70	3.89354	72	3.87387	251	14.4236	237	12.2828	325	15.4311	248	14.5836	349	19.0339	308	14.9775	258	16.6856	275	15.8643
STM14_0620	ylbE	1259	30	2.20544	47	3.34224	120	9.11398	104	7.12375	174	10.9192	145	11.2696	217	15.6419	223	14.3325	117	10.0008	163	12.4281
STM14_0621	ylbF	809	16	1.83051	19	2.10267	43	5.08244	56	5.96953	72	7.03154	71	8.5877	90	10.096	90	9.00195	54	7.18326	65	7.71271
STM14_0622	arcC	893	90	9.32806	122	12.2313	191	20.4519	199	19.2177	271	23.9764	214	23.4493	221	22.4593	205	18.5757	124	14.9433	186	19.9942
STM14_0623	purK	1067	981	85.0952	1286	107.905	1252	112.2	1329	107.414	1841	136.319	1500	137.561	1967	167.3	2129	161.456	2390	241.052	2522	226.894
STM14_0624	purE	509	223	40.5497	244	42.9178	279	52.413	315	53.3696	394	61.1568	404	77.6659	449	80.0541	501	79.6457	570	120.513	516	97.3137
STM14_0625	lpxH	722	1274	163.317	1509	187.119	538	71.2521	617	73.6968	1474	161.297	1246	168.868	2090	262.702	2321	260.124	1571	234.161	1490	198.103
STM14_0626	ppiB	494	21325	3995.42	23526	4263.7	10283	1990.42	11257	1965.15	20155	3223.46	15883	3146.1	26723	4909.23	32780	5369.39	22115	4817.66	23849	4634.31
STM14_0627	cysS	1385	12540	838.008	13965	902.727	7085	489.15	8039	500.557	16199	924.07	12929	913.444	15349	1005.74	17036	995.315	15704	1220.22	15954	1105.76
STM14_0628	STM14_0628	824	241	27.0701	222	24.1208	164	19.0313	236	24.6994	265	25.4089	226	26.8379	214	23.569	230	22.5862	149	19.4597	183	21.3189
STM14_0629	STM14_0629	437	116	24.5684	84	17.2093	46	10.0653	84	16.5767	57	10.3053	84	18.809	62	12.8755	76	14.0726	73	17.977	74	16.2552
STM14_0630	ybcI	545	68	11.5482	88	14.4561	73	12.8079	124	19.6212	189	27.3988	151	27.1111	162	26.9757	143	21.2316	86	16.9816	84	14.7953
STM14_0631	ybcJ	212	50	21.829	67	28.2947	126	56.8312	137	55.7296	164	61.1187	120	55.3876	154	65.9234	161	61.4515	106	53.8079	96	43.4688
STM14_0632	folD	866	3150	336.661	3565	368.559	4051	447.298	4695	467.54	5736	523.308	4786	540.781	5223	547.34	5631	526.151	4662	579.336	4848	537.386
STM14_0633	STM14_0633	128	2	1.44617	1	0.699448	12	8.96445	14	9.43233	11	6.78968	6	4.58678	5	3.54499	4	2.52867	13	10.9297	14	10.4993
STM14_0634	STM14_0634	155	0	0	0	0	21	12.9551	19	10.5712	14	7.13613	10	6.31299	10	5.85495	6	3.13229	11	7.63726	4	2.47725
STM14_0635	fimA	542	304372	51976.3	204947	33853.8	64342	11351.4	101804	16198.2	58250	8491.08	67872	12253.4	110639	18525.2	201861	30136.7	153598	30497.4	297270	52649.4
STM14_0636	fimI	533	13506	2345.31	8948	1503.02	3764	675.266	6109	988.425	4724	700.244	6136	1126.48	10028	1707.43	17538	2662.54	10988	2218.54	20504	3692.78
STM14_0637	fimC	692	6393	855.065	4486	580.388	2383	329.284	3788	472.068	3072	350.737	3905	552.182	4613	604.968	8107	947.975	5797	901.516	10457	1450.58
STM14_0638	fimD	2612	11893	421.423	7754	265.777	4367	159.868	7677	253.466	5811	175.77	7630	285.837	10167	353.244	16269	504	11322	466.473	20909	768.426
STM14_0639	fimH	1007	4563	419.393	3026	269.033	1192	113.188	2024	173.333	1752	137.458	2318	225.243	3324	299.562	5508	442.596	3660	391.136	6617	630.774
STM14_0640	fimF	518	1236	220.846	768	132.739	604	111.496	948	157.826	801	122.171	807	152.444	1276	223.551	2143	334.761	1134	235.592	2137	396.02
STM14_0641	fimZ	632	3053	447.105	2689	380.925	1011	152.963	1343	183.257	2816	352.032	2919	451.943	1765	253.444	3320	425.073	2780	473.374	4614	700.813
STM14_0642	fimY	722	57	7.30698	45	5.58008	181	23.9714	276	32.9665	222	24.2931	291	39.4387	83	10.4327	170	19.0526	59	8.7941	106	14.0932
STM14_0643	STM14_0643	311	62	18.4515	87	25.0452	394	121.14	520	144.193	450	114.319	446	140.327	160	46.689	273	71.0305	124	42.9079	165	50.929
STM14_0644	fimW	596	2069	321.303	1590	238.845	961	154.181	1222	176.818	930	123.283	869	142.673	1957	297.989	3627	492.429	2213	399.587	4288	690.638
STM14_0645	STM14_0645	170	4	2.17777	7	3.6865	54	30.3737	46	23.3351	86	39.9683	68	39.1406	37	19.7519	76	36.1749	34	21.5232	45	25.41
STM14_0647	argU	188	5	2.46157	1	0.47622	27	13.7328	19	8.71559	23	9.66577	21	10.9302	23	11.1026	26	11.1907	10	5.72425	18	9.19087
STM14_0649	STM14_0649	158	7	4.10054	6	3.39985	8	4.84156	8	4.3665	19	9.50086	7	4.33519	6	3.44627	10	5.12136	14	9.53558	7	4.25288
STM14_0650	STM14_0650	1652	778	43.5883	696	37.7194	387	22.4003	334	17.4356	656	31.3733	575	34.0584	638	35.0482	661	32.3768	1094	71.2662	1410	81.9315
STM14_0651	yfdH	926	203	20.2902	225	21.7539	71	7.33162	57	5.30841	178	15.1871	135	14.2656	144	14.1126	166	14.5057	419	48.6944	435	45.0941
STM14_0652	gtrA	362	128	32.7267	137	33.8827	48	12.679	80	19.0582	173	37.7576	145	39.1946	98	24.5682	138	30.847	349	103.751	335	88.8338
STM14_0655	STM14_0655	329	1	0.281322	1	0.272126	49	14.2414	34	8.91218	26	6.24373	14	4.16389	6	1.65505	13	3.19735	6	1.9626	12	3.50128
STM14_0657	STM14_0657	854	154	16.6903	160	16.7737	1401	156.867	1547	156.219	598	55.3235	460	52.7068	241	25.6103	314	29.7519	136	17.1379	153	17.1979
STM14_0658	STM14_0658	1325	165	11.5257	151	10.203	4247	306.492	4310	280.519	1168	69.6456	1200	88.6201	459	31.4378	497	30.3517	341	27.6959	361	26.1537
STM14_0659	STM14_0659	254	20	7.2878	19	6.69708	811	305.309	874	296.742	1112	345.89	782	301.259	154	55.0227	184	58.6174	215	91.0922	228	86.1674
STM14_0660	STM14_0660	236	1	0.392183	3	1.13809	34	13.7759	32	11.6933	10	3.34776	13	5.39012	3	1.15362	2	0.685742	19	8.66399	22	8.94855
STM14_0661	STM14_0661	560	23	3.80137	21	3.35735	312	53.2744	292	44.9672	127	17.9177	83	14.503	41	6.64432	33	4.76835	86	16.5267	78	13.3705
STM14_0662	STM14_0662	1175	3217	253.404	3216	245.044	4946	402.503	5079	372.77	5654	380.176	4294	357.595	3985	307.784	4287	295.228	3747	343.18	4121	336.672
STM14_0663	pheP	1394	1246	82.7286	1465	94.0893	400	27.4378	448	27.7151	589	33.3825	513	36.0099	1221	79.4892	1246	72.3266	1935	149.381	2045	140.823
STM14_0664	ybdG	1247	5590	414.902	6291	451.667	4556	349.357	4913	339.767	8702	551.339	6566	515.23	4651	338.481	5221	338.789	6365	549.298	7159	551.097
STM14_0665	STM14_0665	185	1	0.500298	0	0	7	3.61808	8	3.72923	15	6.40599	5	2.64463	8	3.9244	6	2.62435	11	6.39878	14	7.26437
STM14_0666	apeE	1970	612	28.7532	702	31.9034	2154	104.552	2519	110.271	2413	96.7738	2034	101.03	2126	97.9382	2315	95.0884	3424	187.044	3785	184.434
STM14_0667	STM14_0667	2729	1895	64.2697	1977	64.8588	1795	62.8946	1983	62.6643	2010	58.1914	1621	58.1228	3397	112.966	3494	103.601	1974	77.8431	2377	83.6118
STM14_0668	STM14_0668	986	131	12.2969	137	12.4397	255	24.7295	285	24.9269	337	27.0035	265	26.2988	328	30.1892	249	20.4345	1216	132.719	1490	145.061
STM14_0669	STM14_0669	1043	33	2.9284	27	2.31763	109	9.99297	131	10.8315	155	11.7412	116	10.8828	92	8.00495	123	9.54253	648	66.8601	763	70.2234
STM14_0670	STM14_0670	854	18	1.95081	36	3.77407	76	8.50958	74	7.47265	89	8.23377	86	9.85389	87	9.2452	97	9.19087	623	78.5067	627	70.4777
STM14_0671	STM14_0671	743	9	1.12112	4	0.481988	18	2.31652	21	2.43743	29	3.08373	11	1.44867	11	1.34357	24	2.61376	177	25.6366	216	27.9066
STM14_0672	STM14_0672	470	2	0.393851	4	0.761952	8	1.62759	18	3.30275	13	2.1853	16	3.33111	20	3.86178	21	3.61546	198	45.3361	309	63.1106
STM14_0673	STM14_0673	449	7	1.44295	6	1.19638	29	6.17595	27	5.18583	48	8.4462	42	9.15314	37	7.47843	49	8.83064	480	115.046	511	109.249
STM14_0674	nfnB	653	5995	849.721	6470	887.067	2379	348.364	2804	370.31	3193	386.324	2695	403.843	6565	912.382	7187	890.588	4050	667.449	4491	660.194
STM14_0675	ybdF	368	274	68.9133	304	73.959	149	38.716	127	29.7616	297	63.7639	206	54.7755	351	86.5594	418	91.9118	290	84.806	282	73.5603
STM14_0676	ybdF	581	695	110.716	823	126.82	505	83.1127	453	67.2393	957	130.137	603	101.557	1008	157.449	1155	160.86	771	142.809	872	144.073
STM14_0677	STM14_0677	107	1	0.865001	0	0	5	4.46826	7	5.64177	19	14.0293	5	4.57249	4	3.39259	5	3.78119	2	2.01151	1	0.897136
STM14_0678	STM14_0678	341	37	10.0426	38	9.97688	305	85.5259	346	87.5029	430	99.6278	365	104.738	120	31.9361	144	34.1705	94	29.6654	136	38.2848
STM14_0679	ybdJ	248	63	23.512	77	27.7974	216	83.2826	268	93.1931	269	85.6973	281	110.872	239	87.4583	196	63.9509	170	73.7689	174	67.3503
STM14_0680	ybdK	1118	174	14.4048	205	16.4164	1419	121.365	1644	126.812	1427	100.844	1361	119.12	2162	175.497	2280	165.02	1338	128.793	1532	131.54
STM14_0681	entD	704	40	5.25881	33	4.19669	177	24.041	170	20.8246	316	35.4634	293	40.7251	1220	157.269	1328	152.64	334	51.0564	420	57.2689
STM14_0682	fepA	2255	849	34.8467	930	36.9234	3035	128.696	3471	132.742	7912	277.208	6064	263.136	37203	1497.22	39000	1399.46	11269	537.793	14684	625.086
STM14_0683	fepA	131	0	0	2	1.36686	0	0	0	0	1	0.603108	2	1.49391	3	2.07828	0	0	0	0	0	0
STM14_0684	fes	1214	497	37.8912	602	44.3959	5386	424.229	5817	413.22	8780	571.403	7620	614.191	21606	1615.14	19266	1284.15	5142	455.816	6478	512.229
STM14_0685	ybdZ	218	1	0.424565	0	0	18	7.8953	43	17.0103	39	14.1343	30	13.4658	155	64.5253	134	49.7383	26	12.8349	48	21.1362
STM14_0686	entF	3884	1382	32.9328	1493	34.4149	7225	177.873	8257	183.334	15925	323.942	14009	352.935	42814	1000.37	42213	879.447	9689	268.458	12466	308.099
STM14_0687	fepE	1136	2078	169.304	2299	181.187	2051	172.639	2066	156.839	2943	204.681	2252	193.98	4423	353.341	4816	343.045	3813	361.214	4280	361.666
STM14_0688	fepC	794	147	17.1355	156	17.5902	2579	310.587	2739	297.49	3816	379.712	3070	378.342	3182	363.693	3328	339.161	1457	197.476	1657	200.329
STM14_0689	fepG	989	125	11.6981	132	11.9493	1098	106.159	1172	102.196	1740	139.001	1364	134.954	1446	132.687	1318	107.835	811	88.2472	873	84.7344
STM14_0690	fepD	1007	288	26.4706	347	30.8507	4483	425.688	4979	426.396	6776	531.631	5655	549.503	4257	383.645	4503	361.839	2521	269.414	2645	252.138
STM14_0691	ybdA	1244	169	12.5738	180	12.9544	599	46.0425	615	42.634	1601	101.68	1345	105.796	2113	154.147	2009	130.678	1601	138.499	1642	126.705
STM14_0692	fepB	956	272	26.3337	335	31.3727	12782	1278.48	13887	1252.71	15421	1274.45	12746	1304.62	9895	939.319	10590	896.356	3267	367.763	3802	381.765
STM14_0693	entC	1175	563	44.3477	661	50.365	1527	124.266	1599	117.358	5668	381.117	4760	396.402	10590	817.924	11539	794.645	4741	434.219	5446	444.92
STM14_0694	entE	1610	834	47.9447	926	51.4933	1432	85.0491	1630	87.3097	5144	252.43	4362	265.11	11537	650.312	12033	604.771	4939	330.133	6391	381.053
STM14_0695	entB	857	346	37.3676	390	40.7427	692	77.2107	910	91.5717	2541	234.256	2070	236.35	6370	674.549	6698	632.422	2610	327.745	3593	402.456
STM14_0696	entA	755	223	27.3375	232	27.511	441	55.8527	486	55.5124	1547	161.886	1302	168.745	3611	434.046	3937	421.95	1566	223.214	1905	242.209
STM14_0697	ybdB	413	163	36.529	172	37.2858	348	80.5715	419	87.4913	1080	206.605	986	233.611	2423	532.425	2560	501.571	1032	268.909	1269	294.953
STM14_0698	STM14_0698	110	1	0.84141	1	0.813903	5	4.3464	5	3.91993	12	8.61896	7	6.22691	18	14.8503	24	17.6547	11	10.7616	12	10.472
STM14_0699	cstA	2105	2677	117.705	2844	120.96	2243	101.89	2373	97.218	3341	125.398	3189	148.241	21521	927.823	22271	856.111	13641	697.382	16670	760.196
STM14_0700	ybdD	197	187	87.8569	225	102.254	683	331.518	651	284.981	769	308.409	687	341.238	1854	854.08	1951	801.371	1014	553.921	1183	576.448
STM14_0701	ybdH	1088	249	21.1822	220	18.1034	769	67.5849	780	61.8253	1040	75.5216	659	59.2684	444	37.0347	422	31.3853	1521	150.445	1464	129.168
STM14_0702	ybdL	1160	641	51.1447	658	50.7848	677	55.8063	805	59.8465	1117	76.0785	902	76.0879	1032	80.7378	1040	72.5467	1425	132.201	1481	122.557
STM14_0703	ybdM	617	547	82.0545	604	87.643	3317	514.059	3288	459.566	3599	460.854	2867	454.684	1923	282.845	2155	282.621	1368	238.604	1361	211.746
STM14_0704	ybdN	1235	488	36.5724	611	44.2935	3731	288.875	3646	254.595	4787	306.241	3510	278.104	1660	121.982	1825	119.574	1250	108.923	1325	102.989
STM14_0705	ybdO	902	1201	123.236	1412	140.15	5538	587.082	5470	522.976	5809	508.817	4504	488.606	2734	275.072	3384	303.575	2377	283.595	2661	283.192
STM14_0706	dsbG	746	686	85.111	819	98.2903	850	108.951	973	112.48	867	91.822	803	105.328	1207	146.833	1404	152.29	881	127.091	954	122.758
STM14_0707	ahpC	563	16803	2762.35	16166	2570.75	299908	50936.8	341814	52357.9	411973	57813.2	323628	56247.7	50432	8129.29	62199	8939.59	14950	2857.65	17857	3044.68
STM14_0708	ahpF	1682	3310	182.139	3098	164.9	92007	5230.55	110081	5644	181429	8522.11	157059	9137	11735	633.158	13579	653.257	2374	151.891	2953	168.531
STM14_0709	STM14_0709	560	1	0.165277	1	0.159874	20	3.41503	50	7.69986	105	14.8138	134	23.4144	16	2.59291	13	1.87844	4	0.768685	5	0.857085
STM14_0710	STM14_0710	2279	105	4.26428	96	3.77131	149	6.25165	196	7.41673	525	18.2004	417	17.9044	346	13.778	350	12.427	119	5.61926	132	5.55996
STM14_0711	STM14_0711	359	3	0.773441	18	4.48894	16	4.26165	17	4.08371	33	7.2625	25	6.81416	20	5.05581	27	6.08572	10	2.99766	14	3.74348
STM14_0712	STM14_0712	767	119	14.3599	104	12.1396	102	12.7162	93	10.4566	149	15.3482	162	20.6674	150	17.7481	165	17.4073	110	15.4338	109	13.6418
STM14_0713	ybdQ	428	4102	887.058	3769	788.402	6151	1374.21	6219	1253.08	6562	1211.32	4609	1053.73	2611	553.628	3377	638.454	3582	900.654	3963	888.837
STM14_0714	ybdQ	206	0	0	0	0	18	8.35522	19	7.95403	42	16.1083	35	16.6252	11	4.84597	11	4.32084	2	1.04481	4	1.86395
STM14_0715	STM14_0715	140	3	1.98332	5	3.19748	1	0.683006	0	0	6	3.38602	1	0.698938	3	1.94468	1	0.577982	3	2.30605	1	0.685668
STM14_0716	ybdR	1238	46	3.43904	51	3.6882	455	35.1433	547	38.1037	466	29.7394	456	36.0422	197	14.4411	233	15.2292	265	23.0357	226	17.5239
STM14_0717	rnk	410	517	116.71	482	105.252	163	38.0151	183	38.4918	428	82.4758	389	92.8395	894	197.883	1047	206.636	607	159.324	618	144.693
STM14_0718	rna	806	2280	261.818	2653	294.692	1656	196.462	2072	221.695	3475	340.633	3320	403.06	2736	308.061	3166	317.847	2594	346.347	2806	334.191
STM14_0719	citT	1463	29	1.83465	37	2.26424	102	6.66666	130	7.66302	121	6.53443	88	5.8858	90	5.58281	89	4.92253	123	9.04768	142	9.31721
STM14_0720	citG	896	10	1.03298	6	0.599527	2	0.213439	5	0.481241	4	0.352711	6	0.655255	22	2.22828	25	2.25774	45	5.40482	67	7.17809
STM14_0721	citX	551	4	0.671906	2	0.32497	3	0.520621	3	0.469538	4	0.573555	0	0	8	1.31763	7	1.02799	9	1.75779	8	1.39374
STM14_0722	citF	1529	22	1.33173	11	0.644096	11	0.687919	10	0.564019	6	0.310035	10	0.63997	87	5.16377	92	4.86881	224	15.7658	248	15.5699
STM14_0723	citE	908	12	1.22319	27	2.66222	3	0.315928	4	0.379905	9	0.783111	11	1.18542	71	7.09623	110	9.80278	135	16.0002	206	21.7783
STM14_0724	citD	296	1	0.312686	2	0.604928	0	0	0	0	0	0	0	0	1	0.306594	5	1.36685	4	1.45427	8	2.59442
STM14_0725	citC	1076	39	3.35469	14	1.16488	2	0.177734	2	0.160294	5	0.367134	12	1.09128	109	9.19325	180	13.5364	435	43.5064	733	65.3934
STM14_0726	STM14_0726	182	1	0.508544	0	0	3	1.57617	9	4.26454	5	2.17053	10	5.37645	7	3.49045	5	2.22301	5	2.95648	8	4.2195
STM14_0727	dpiB	1661	298	16.6053	276	14.8766	233	13.4134	333	17.2892	306	14.5552	212	12.4892	358	19.56	486	23.676	566	36.671	666	38.4899
STM14_0728	dpiA	680	197	26.8138	209	27.5171	269	37.8265	269	34.1149	265	30.7896	245	35.2553	274	36.5676	336	39.9828	224	35.4499	267	37.6916
STM14_0729	dcuC	1385	900	60.1441	924	59.7293	39	2.69257	48	2.98877	66	3.76496	57	4.0271	121	7.92849	128	7.4783	80	6.21608	90	6.23785
STM14_0730	STM14_0730	110	0	0	1	0.813903	1	0.86928	1	0.783986	2	1.43649	3	2.66867	3	2.47505	3	2.20684	1	0.978326	0	0
STM14_0731	pagP	572	663	107.28	768	120.207	104	17.3856	105	15.8305	425	58.7029	300	51.3207	540	85.6747	667	94.3566	919	172.9	933	156.577
STM14_0732	cspE	209	22103	9788.25	17834	7639.55	1754	802.483	1642	677.529	4058	1534.02	3514	1645.21	16373	7109.47	19779	7657.74	6876	3540.51	8120	3729.51
STM14_0733	ccrB	383	164	39.6319	146	34.1287	282	70.4049	224	50.4371	257	53.0153	254	64.8936	300	71.0849	268	56.6211	144	40.4613	116	29.0738
STM14_0734	ybeM	788	46	5.40296	35	3.97656	162	19.6581	137	14.9932	79	7.92077	128	15.8946	128	14.7414	141	14.4789	91	12.4277	101	12.3037
STM14_0735	STM14_0735	107	0	0	0	0	0	0	0	0	0	0	0	0	0	0	0	0	0	0	0	0
STM14_0736	tatE	203	41	18.6934	32	14.113	5	2.35519	6	2.54892	6	2.33519	12	5.78432	14	6.25874	39	15.5457	93	49.3019	86	40.6672
STM14_0737	lipA	965	1541	147.8	1743	161.71	3676	364.251	4361	389.726	7090	580.478	5870	595.22	6452	606.767	7443	624.113	3310	369.128	3468	344.98
STM14_0738	STM14_0738	134	0	0	1	0.66813	4	2.85435	2	1.28714	8	4.71685	1	0.730234	1	0.677252	4	2.41545	3	2.40931	0	0
STM14_0739	ybeF	953	234	22.726	276	25.9288	560	56.1885	617	55.8333	776	64.3332	534	54.8296	708	67.421	844	71.6625	704	79.498	787	79.2727
STM14_0740	STM14_0740	143	0	0	4	2.50432	12	8.02412	9	5.42759	9	4.97248	12	8.21131	11	6.9809	13	7.35614	3	2.25768	4	2.68513
STM14_0741	lipB	641	340	49.0932	325	45.3932	1649	245.989	1836	247.011	2237	275.724	1624	247.911	902	127.704	955	120.556	493	82.7685	534	79.9696
STM14_0742	lipB	365	5	1.26788	3	0.735858	36	9.43109	42	9.92333	64	13.8533	54	14.4766	24	5.96724	17	3.76876	14	4.12773	13	3.41895
STM14_0743	ybeD	263	733	257.958	834	283.907	31195	11341.8	29814	9776.09	21791	6546.18	17174	6389.73	6030	2080.73	5572	1714.34	2227	911.257	2094	764.298
STM14_0744	dacA	1211	2883	220.344	3262	241.16	1265	99.8847	1476	105.11	2867	187.047	2428	196.188	4122	308.901	4639	309.972	2696	239.581	2818	223.377
STM14_0745	STM14_0745	149	2	1.24235	8	4.80695	10	6.4175	13	7.52416	16	8.48399	13	8.53737	14	8.52701	5	2.71535	1	0.722254	3	1.93276
STM14_0746	rlpA	1145	1073	86.735	1159	90.624	699	58.3746	890	67.0325	1328	91.6345	1145	97.8514	1693	134.186	1778	125.652	987	92.7658	1078	90.3764
STM14_0747	mrdB	1112	246	20.4753	302	24.3146	168	14.4463	211	16.3636	291	20.6754	254	22.3509	309	25.2179	399	29.0343	213	20.6135	323	27.883
STM14_0748	mrdA	1901	821	39.9725	763	35.9342	744	37.4234	881	39.9664	1303	54.1538	1297	66.7613	1202	57.3822	1230	52.3559	842	47.6657	869	43.8813
STM14_0749	ybeA	467	401	79.4745	459	87.9957	312	63.8837	365	67.4026	615	104.046	527	110.423	674	130.978	783	135.671	516	118.907	589	121.071
STM14_0750	ybeB	317	1000	291.972	1174	331.569	469	141.471	494	134.39	913	227.551	806	248.796	1061	303.746	1255	320.352	1202	408.058	1189	360.051
STM14_0751	cobC	608	187	28.4668	204	30.0395	520	81.781	551	78.1536	639	83.0355	514	82.723	396	59.108	414	55.0984	247	43.719	291	45.9443
STM14_0752	cobD	1094	651	55.0762	644	52.7028	98	8.56567	128	10.0901	293	21.1601	194	17.3521	789	65.4508	851	62.9441	365	35.9047	427	37.4673
STM14_0753	nadD	641	216	31.1886	279	38.9683	345	51.4652	375	50.4515	467	57.5606	502	76.6324	466	65.9755	559	70.5661	286	48.0158	296	44.3277
STM14_0754	holA	1031	640	57.4542	780	67.7332	676	62.6961	714	59.7228	1155	88.5095	887	84.1845	1012	89.0793	1005	78.8769	574	59.9142	667	62.1025
STM14_0755	rlpB	590	937	146.99	980	148.71	583	94.4863	621	90.7696	999	133.777	780	129.363	934	143.665	1069	146.612	647	118.013	751	122.188
STM14_0756	STM14_0756	2825	10015	328.12	11518	365.026	5154	174.453	5980	182.551	9626	269.212	7570	262.207	10441	335.412	11632	333.18	6893	262.583	7591	257.942
STM14_0757	STM14_0757	290	7	2.23409	3	0.926166	11	3.627	9	2.67637	9	2.45195	5	1.68709	15	4.69406	13	3.62734	2	0.742178	7	2.31708
STM14_0758	STM14_0758	1172	24	1.89533	25	1.90976	47	3.83462	37	2.72254	49	3.3032	29	2.42124	31	2.40043	35	2.41648	20	1.83645	44	3.60385
STM14_0759	STM14_0759	953	42	4.07903	55	5.16696	276	27.6929	303	27.4189	310	25.7001	278	28.5443	154	14.665	160	13.5853	191	21.5683	215	21.6565
STM14_0760	STM14_0760	1928	707	33.9401	754	35.013	1890	93.7362	1839	82.2575	1414	57.9441	1083	54.9653	571	26.8772	691	29.001	446	24.8945	552	27.4836
STM14_0761	ybeL	473	1847	361.415	1742	329.725	2615	528.644	2798	510.138	2644	441.638	2092	432.78	3337	640.251	3726	637.418	1910	434.559	2310	468.806
STM14_0762	ybeQ	995	46	4.27893	51	4.58894	183	17.5865	188	16.2943	193	15.325	189	18.5868	137	12.4955	157	12.7679	123	13.3033	183	17.6551
STM14_0763	ybeR	707	17	2.22551	17	2.15276	45	6.08619	49	5.97692	44	4.91699	36	4.98253	29	3.72249	54	6.18041	57	8.67624	92	12.4914
STM14_0764	ybeS	1433	23	1.48553	29	1.81183	49	3.26966	52	3.12938	68	3.74912	43	2.93622	45	2.84985	51	2.87983	37	2.77864	51	3.41638
STM14_0766	ybeV	1472	37	2.32645	42	2.55451	172	11.1731	170	9.9596	171	9.17814	134	8.90767	126	7.76815	128	7.03631	55	4.02097	63	4.10842
STM14_0767	hscC	1679	1418	78.1674	1754	93.5286	149	8.48571	175	8.98852	168	7.90542	127	7.4015	193	10.4319	228	10.9882	113	7.24276	161	9.20486
STM14_0768	STM14_0768	1238	2825	211.202	2987	216.013	75	5.79286	91	6.33901	210	13.4019	146	11.5398	939	68.8335	943	61.6359	426	37.031	479	37.1413
STM14_0769	rihA	935	4773	472.476	5152	493.321	40	4.09073	47	4.33498	247	20.8714	197	20.6168	1519	147.435	1679	145.305	718	82.6398	837	85.9322
STM14_0770	gltL	725	189	24.1282	183	22.5984	97	12.7934	93	11.0623	168	18.3079	158	21.3249	2061	257.985	2446	272.999	1675	248.63	1943	257.263
STM14_0771	gltK	674	40	5.49288	42	5.57898	26	3.68864	34	4.35031	65	7.61939	46	6.67828	856	115.257	934	112.132	616	98.3552	723	102.972
STM14_0772	gltJ	740	45	5.62835	49	5.9283	41	5.29791	59	6.87577	75	8.00748	67	8.85952	1200	147.165	1345	147.073	826	120.123	941	122.067
STM14_0773	gltI	926	449	44.8782	535	51.7259	595	61.441	668	62.2109	996	84.9796	860	90.8771	9483	929.372	11364	993.031	8797	1022.35	9910	1027.32
STM14_0774	gltI	287	10	3.22492	3	0.935847	152	50.6424	166	49.8801	112	30.8321	149	50.8009	36	11.3835	70	19.736	29	10.8741	33	11.0376
STM14_0775	lnt	1538	1241	74.682	1464	85.2217	994	61.7991	1233	69.1365	1747	89.7435	1517	96.5153	1417	83.612	1729	90.9665	956	66.8926	1087	67.8446
STM14_0776	ybeX	878	2435	256.687	2961	301.932	2409	262.358	2794	274.431	3428	308.47	2743	305.702	3375	348.846	3581	330.029	2046	250.777	2236	244.466
STM14_0777	ybeX	149	1	0.621175	4	2.40347	2	1.2835	2	1.15756	4	2.121	7	4.59705	3	1.82722	4	2.17228	4	2.88902	3	1.93276
STM14_0778	ybeY	473	741	144.996	896	169.595	726	146.767	1015	185.057	1032	172.379	919	190.117	1012	194.167	1128	192.97	724	164.723	737	149.571
STM14_0779	phoL	1085	3055	260.604	3451	284.761	3833	337.801	4695	373.17	5650	411.42	4659	420.175	5506	460.534	5695	424.724	3108	308.267	3375	298.597
STM14_0780	STM14_0780	119	0	0	0	0	0	0	0	0	0	0	0	0	0	0	0	0	0	0	0	0
STM14_0781	miaB	1424	2039	132.528	2522	158.563	995	66.8137	1186	71.825	1528	84.7774	1384	95.1028	2946	187.749	3039	172.688	1981	149.71	2161	145.676
STM14_0782	ubiF	1175	897	70.6569	1023	77.9477	1704	138.671	1977	145.101	2395	161.04	1954	162.725	1588	122.65	1779	122.513	968	88.6572	1129	92.2355
STM14_0783	STM14_0783	575	19	3.05834	20	3.11406	46	7.64966	53	7.94893	66	9.06865	55	9.3597	19	2.99875	50	7.03631	28	5.24043	38	6.34392
STM14_0791	STM14_0791	167	9	4.988	13	6.96935	30	17.1774	60	30.9839	42	19.8701	33	19.3359	25	13.5856	27	13.0825	7	4.51085	13	7.47255
STM14_0792	asnB	1664	1270	70.64	1499	80.6518	790	45.3969	929	48.1463	1625	77.1554	1381	81.2096	2083	113.603	2288	111.262	967	62.5388	1018	58.7268
STM14_0793	nagD	752	863	106.217	1088	129.532	1289	163.903	1555	178.325	2343	246.162	2029	264.017	1811	218.552	1945	209.288	875	125.218	854	109.014
STM14_0794	nagC	1220	768	58.2642	896	65.7527	1740	136.377	2131	150.635	2726	176.536	2226	178.539	1976	146.988	2004	132.917	875	77.1835	971	76.4014
STM14_0795	nagA	1154	1778	142.602	1935	150.121	1756	145.503	2103	157.157	2779	190.261	2095	177.642	2452	192.828	2556	179.225	1028	95.8658	1164	96.8254
STM14_0796	nagB	800	2806	324.637	3065	343.009	3222	385.113	3531	380.635	2742	270.797	2301	281.445	4698	532.94	4827	488.236	1482	199.358	1870	224.385
STM14_0797	STM14_0797	125	1	0.740441	2	1.43247	4	3.05987	2	1.37981	5	3.16029	9	7.0453	1	0.726014	2	1.29468	1	0.860927	1	0.767948
STM14_0798	nagE	1952	4991	236.651	5520	253.177	1769	86.6564	1911	84.4271	3101	125.513	2269	113.742	7811	363.146	8259	342.366	3157	174.049	3685	181.217
STM14_0799	glnS	1667	10787	598.915	11363	610.271	6949	398.602	7808	403.929	13865	657.129	11146	654.26	10496	571.404	11877	576.519	6893	444.989	7464	429.811
STM14_0800	STM14_0800	113	0	0	0	0	0	0	1	0.763172	1	0.699178	0	0	0	0	2	1.43217	0	0	1	0.8495
STM14_0801	STM14_0801	290	0	0	0	0	1	0.329727	1	0.297374	6	1.63463	4	1.34967	8	2.5035	8	2.23221	1	0.371089	3	0.993036
STM14_0802	ybfM	1406	312	20.5385	389	24.7702	74	5.03267	83	5.09089	115	6.46218	65	4.52371	466	30.0785	559	32.1713	479	36.6629	652	44.5148
STM14_0803	ybfN	332	211	58.8227	234	63.102	64	18.4329	55	14.2865	70	16.6581	58	17.0945	298	81.4579	379	92.3727	184	59.6425	181	52.3338
STM14_0804	citA	1304	20	1.41956	17	1.16718	150	10.9993	152	10.0523	212	12.8447	135	10.1303	225	15.6589	278	17.2508	193	15.9278	216	15.9008
STM14_0805	citB	1139	5	0.4063	9	0.707431	47	3.94572	67	5.07285	87	6.03479	64	5.49823	60	4.7806	106	7.53052	83	7.84207	75	6.32091
STM14_0806	citB	1403	16	1.05551	15	0.957192	161	10.9729	206	12.6622	281	15.824	229	15.9715	216	13.9718	215	12.4	127	9.74142	154	10.5367
STM14_0807	STM14_0807	926	136	13.5934	166	16.0495	806	83.2293	837	77.9499	1552	132.418	1281	135.365	539	52.8242	591	51.6439	292	33.935	300	31.0994
STM14_0808	fur	452	2425	496.562	2590	513.011	31080	6574.99	31710	6050.05	51811	9056.28	39550	8562	9186	1844.35	10820	1937.01	5057	1204.01	5245	1113.91
STM14_0809	STM14_0809	149	2	1.24235	4	2.40347	27	17.3273	30	17.3634	10	5.30249	10	6.56721	10	6.09072	4	2.17228	6	4.33353	11	7.08677
STM14_0810	fldA	629	2748	404.358	3155	449.07	5740	872.597	6420	880.208	10588	1329.93	8407	1307.85	9166	1322.46	10677	1373.54	4895	837.488	5079	775.121
STM14_0811	ybfE	281	43	14.1632	41	13.063	96	32.6676	99	30.3829	196	55.1082	168	58.5019	143	46.1833	164	47.2259	110	42.1272	119	40.6521
STM14_0812	STM14_0812	113	13	10.6479	4	3.16918	56	47.3873	64	48.843	88	61.5277	71	61.4818	42	33.7307	56	40.1007	20	19.0471	48	40.776
STM14_0813	ybfF	770	309	37.1422	349	40.5789	397	49.3006	487	54.543	808	82.9062	645	81.9664	859	101.241	886	93.1077	490	68.4828	494	61.5855
STM14_0814	seqA	575	3712	597.503	4106	639.317	1890	314.301	2135	320.207	4065	558.546	3391	577.068	4823	761.21	5922	833.38	2922	546.876	3173	529.717
STM14_0815	pgm	1640	10212	576.325	11149	608.636	4805	280.157	5731	301.361	8123	391.326	6992	417.181	10417	576.44	12021	593.116	6628	434.926	7069	413.767
STM14_0816	STM14_0816	485	6942	1324.78	7455	1376.17	161	31.7422	149	26.4939	123	20.0369	94	18.965	510	95.4297	605	100.938	90	19.97	99	19.5946
STM14_0817	potE	1319	19488	1367.49	21995	1492.95	2368	171.668	2525	165.089	623	37.3173	443	32.8644	1745	120.062	1881	115.395	212	17.2969	204	14.8466
STM14_0818	speF	2198	64163	2701.83	73694	3001.72	1166	50.7251	1325	51.9863	712	25.5929	415	18.4751	5621	232.082	5911	217.609	799	39.1197	773	33.7593
STM14_0819	STM14_0819	125	10558	7817.57	11691	8373.5	272	208.071	238	164.198	212	133.996	122	95.503	1678	1218.25	2204	1426.74	464	399.47	567	435.427
STM14_0820	STM14_0820	113	1	0.819072	0	0	4	3.38481	11	8.39489	3	2.09754	7	6.06159	4	3.21245	11	7.87693	2	1.90471	2	1.699
STM14_0821	kdpE	677	68	9.29652	91	12.0342	192	27.1185	219	27.8969	288	33.6101	263	38.0132	275	36.8637	264	31.5542	119	18.9162	134	19.0002
STM14_0822	kdpD	2684	186	6.41403	219	7.30512	386	13.7517	423	13.5912	531	15.6307	472	17.2078	478	16.1622	526	15.8579	278	11.1465	295	10.5507
STM14_0823	kdpC	584	4	0.633939	8	1.22643	45	7.36804	47	6.94042	55	7.44074	37	6.19949	27	4.19571	48	6.65076	28	5.15967	17	2.79433
STM14_0824	kdpB	2048	21	0.949051	9	0.39344	66	3.08153	80	3.36869	101	3.89635	92	4.39567	76	3.36774	87	3.43741	70	3.67828	53	2.48421
STM14_0825	kdpA	1768	6	0.314101	9	0.455749	27	1.46027	27	1.31699	36	1.60874	50	2.76729	63	3.2338	66	3.02068	82	4.99123	96	5.21232
STM14_0826	kdpA	197	0	0	0	0	0	0	0	0	7	2.80736	2	0.993415	0	0	0	0	0	0	0	0
STM14_0827	ybfA	206	125	56.1621	163	70.8412	625	290.112	656	274.623	547	209.791	381	180.978	252	111.017	262	102.915	303	158.289	396	184.531
STM14_0828	phrB	1421	151	9.8352	129	8.12758	694	46.7001	729	44.242	782	43.479	613	42.2118	466	29.761	470	26.7637	502	38.0177	508	34.3172
STM14_0829	ybgH	1595	107	6.20902	120	6.73575	244	14.6279	278	15.0309	279	13.8201	227	13.9262	178	10.1278	155	7.86346	123	8.2989	104	6.25914
STM14_0830	ybgI	743	1405	175.02	1373	165.443	492	63.3182	538	62.4445	632	67.2039	641	84.4182	1516	185.168	1745	190.042	817	118.334	883	114.081
STM14_0831	ybgJ	656	463	65.3247	482	65.7822	153	22.3018	180	23.663	201	24.208	227	33.8602	582	80.5145	650	80.1774	297	48.7224	247	36.1439
STM14_0832	ybgK	932	852	84.6104	923	88.6648	302	30.9844	385	35.6242	436	36.9604	422	44.3061	1087	105.845	1231	106.877	520	60.0432	539	55.5156
STM14_0833	ybgL	734	348	43.8817	363	44.2768	164	21.3649	245	28.7853	254	27.3404	202	26.9291	603	74.5549	618	68.1295	218	31.9622	270	35.311
STM14_0834	STM14_0834	131	3	2.11958	3	2.05029	10	7.2993	12	7.8997	25	15.0777	21	15.6861	9	6.23485	18	11.1184	17	13.9654	7	5.12942
STM14_0835	STM14_0835	566	97	15.8619	76	12.0216	175	29.5647	197	30.0159	314	43.8308	266	45.9867	220	35.2745	269	38.4573	224	42.59	242	41.0432
STM14_0836	STM14_0836	335	19	5.24939	29	7.7503	22	6.27958	10	2.57428	59	13.9147	27	7.88653	36	9.75243	44	10.628	16	5.13986	33	9.45608
STM14_0837	STM14_0837	740	7	0.875521	16	1.93577	26	3.35965	15	1.74808	26	2.77593	11	1.45455	52	6.37715	26	2.84305	21	3.05396	18	2.33498
STM14_0838	STM14_0838	1151	30	2.41238	28	2.17795	33	2.74152	32	2.39759	55	3.77532	45	3.82564	57	4.49422	45	3.16359	25	2.33744	34	2.8356
STM14_0839	STM14_0839	896	1	0.103298	7	0.699448	10	1.0672	8	0.769986	15	1.32266	14	1.52893	28	2.83599	14	1.26434	9	1.08096	20	2.14271
STM14_0840	STM14_0840	1133	15	1.22535	20	1.58039	25	2.1099	29	2.20734	48	3.34717	26	2.24549	40	3.20395	64	4.5708	19	1.80468	41	3.47373
STM14_0841	STM14_0841	770	6	0.721208	10	1.16272	18	2.23529	28	3.13594	70	7.18247	26	3.30407	19	2.23933	28	2.94246	12	1.67713	21	2.61801
STM14_0842	STM14_0842	710	10	1.30359	7	0.882684	108	14.5451	83	10.0814	101	11.239	92	12.6793	69	8.81954	59	6.72413	30	4.54715	52	7.03051
STM14_0843	STM14_0843	1778	38	1.97812	31	1.56097	132	7.09896	130	6.3054	220	9.77591	169	9.30084	138	7.04372	154	7.0086	95	5.75	94	5.07502
STM14_0844	STM14_0844	833	15	1.66666	24	2.57948	38	4.36205	43	4.45168	88	8.3465	70	8.22281	84	9.15144	125	12.1425	58	7.49306	64	7.37525
STM14_0845	STM14_0845	1895	65	3.17471	56	2.64572	214	10.7983	218	9.92083	380	15.8431	224	11.5666	319	15.2769	282	12.0416	208	11.8122	238	12.0562
STM14_0846	STM14_0846	137	0	0	0	0	1	0.697962	0	0	1	0.576695	0	0	1	0.662421	1	0.590639	0	0	0	0
STM14_0847	nei	791	718	84.0133	878	99.3765	632	76.3999	630	68.6855	717	71.6158	624	77.1925	710	81.4586	901	92.1703	382	51.9713	510	61.8922
STM14_0848	abrB	1046	71	6.28242	77	6.59059	1844	168.571	1928	158.956	2255	170.326	1682	157.348	779	67.5866	742	57.4004	271	27.8814	281	25.7879
STM14_0849	gltA	1283	9543	688.428	9624	671.575	72505	5403.73	81667	5489.35	84779	5220.69	63840	4868.93	58268	4121.53	67034	4227.77	45236	3794.32	50596	3785.57
STM14_0850	gltA	386	3	0.71934	11	2.55135	26	6.44078	21	4.69173	31	6.34513	22	5.57702	14	3.29151	18	3.77336	12	3.34557	10	2.48688
STM14_0851	sdhC	389	2087	496.562	2321	534.184	3700	909.504	3775	836.89	6626	1345.76	5081	1278.11	6360	1483.76	6776	1409.5	7881	2180.26	8390	2070.4
STM14_0852	sdhD	347	85	22.672	66	17.0286	175	48.2237	159	39.5156	288	65.5737	218	61.4744	299	78.1982	310	72.2894	330	102.344	367	101.526
STM14_0853	sdhA	1766	3622	189.827	3528	178.856	4019	217.61	4338	211.836	6875	307.573	5712	316.493	10844	557.255	10671	488.942	9908	603.77	11738	638.036
STM14_0854	sdhB	719	3163	407.165	3091	384.889	2820	375.036	3002	360.066	4673	513.492	3972	540.564	7515	948.539	7822	880.302	7393	1106.54	8829	1178.76
STM14_0855	kgd	2801	16066	530.878	14457	462.094	18263	623.464	20858	642.185	33647	949.073	28030	979.213	54140	1754.12	54331	1569.56	39645	1523.18	48835	1673.63
STM14_0856	sucB	1208	7043	539.624	7463	553.111	8925	706.47	10211	728.957	17606	1151.49	14564	1179.72	28874	2169.18	30023	2011.08	24413	2174.86	29444	2339.76
STM14_0857	sucC	1166	4437	352.201	5022	385.606	7062	579.137	8036	594.35	14207	962.654	11584	972.136	24831	1932.64	26487	1838.13	21266	1962.74	26341	2168.58
STM14_0858	sucD	869	2633	280.434	2843	292.902	4447	489.328	4999	496.094	8944	813.165	7172	807.584	15317	1599.59	16445	1531.29	13981	1731.39	17101	1889.05
STM14_0859	STM14_0859	125	1	0.740441	1	0.716235	3	2.2949	4	2.75963	7	4.4244	8	6.26249	13	9.43818	11	7.12074	8	6.88742	5	3.83974
STM14_0860	STM14_0860	143	0	0	0	0	0	0	6	3.6184	1	0.552498	0	0	4	2.53851	1	0.565857	0	0	0	0
STM14_0861	cydA	1568	35340	2086.03	36908	2107.37	1455	88.7298	1548	85.1385	4978	250.828	3779	235.829	17498	1012.74	21737	1121.75	6801	466.77	8556	523.801
STM14_0862	cydB	1139	20233	1644.13	20798	1634.8	1270	106.618	1259	95.3241	2435	168.905	1723	148.023	8639	688.327	10987	780.545	3420	323.131	4189	353.044
STM14_0863	ybgT	113	7	5.7335	7	5.54607	2	1.6924	6	4.57903	1	0.699178	0	0	2	1.60623	1	0.716084	0	0	2	1.699
STM14_0864	ybgT	140	1	0.661108	1	0.639495	0	0	0	0	0	0	0	0	0	0	0	0	0	0	0	0
STM14_0865	ybgE	281	143	47.101	114	36.3215	16	5.4446	14	4.29658	43	12.0901	33	11.4914	152	49.0899	182	52.4092	67	25.6593	54	18.4472
STM14_0866	ybgC	404	134	30.699	205	45.4295	231	54.6743	195	41.625	434	84.874	345	83.5612	299	67.1653	359	71.9044	244	64.9957	263	62.4908
STM14_0867	tolQ	692	493	65.9388	537	69.4758	393	54.3049	395	49.2257	828	94.5346	685	96.8616	680	89.178	846	98.9252	554	86.1549	632	87.6704
STM14_0868	tolR	428	182	39.3575	206	43.0912	128	28.5969	122	24.582	254	46.8874	205	46.8681	218	46.224	275	51.9914	213	53.5565	217	48.6696
STM14_0869	tolA	1223	312	23.6118	319	23.3523	172	13.4479	166	11.7053	351	22.675	377	30.1635	468	34.7276	475	31.4275	318	27.9819	378	29.6693
STM14_0870	tolB	1292	2350	168.347	2363	163.744	3409	252.3	3657	244.097	4727	289.061	4248	321.728	3830	269.024	4227	264.736	2888	240.553	3371	250.46
STM14_0871	pal	524	5832	1030.12	5634	962.611	3929	716.974	4109	676.248	5575	840.582	4348	811.942	6605	1143.92	7513	1160.18	6080	1248.67	7015	1285.1
STM14_0872	ybgF	788	2282	268.034	2176	247.228	1556	188.815	1751	191.629	2865	287.253	2353	292.188	3190	367.383	3419	351.088	2041	278.736	2352	286.519
STM14_0873	ybgF	539	0	0	1	0.166103	6	1.06442	12	1.91997	5	0.732905	2	0.363085	5	0.841853	1	0.150125	4	0.798634	5	0.890478
STM14_0879	STM14_0879	95	2	1.94853	1	0.942414	7	7.04574	6	5.44664	15	12.4748	3	3.09004	5	4.77641	8	6.81411	3	3.3984	1	1.01046
STM14_0880	nadA	1043	92	8.16401	103	8.84135	34	3.11707	56	4.63025	67	5.07524	39	3.65887	94	8.17897	164	12.7234	90	9.28613	75	6.9027
STM14_0881	pnuC	719	75	9.65456	97	12.0784	266	35.3757	319	38.2616	256	28.1305	195	26.5383	125	15.7774	168	18.907	156	23.3492	139	18.5579
STM14_0882	ybgR	938	246	24.2735	223	21.2847	1059	107.956	1135	104.35	927	78.0806	801	83.5597	228	22.0591	281	24.2408	184	21.1102	187	19.1373
STM14_0883	ybgS	386	42	10.0708	46	10.6693	29903	7407.64	37137	8296.99	20522	4200.48	18824	4771.9	2552	599.996	3238	678.785	1479	412.342	1688	419.785
STM14_0884	aroG	1181	2317	181.584	2465	186.867	966	78.2131	1183	86.3845	1590	106.369	1258	104.231	2847	218.772	3355	229.872	1803	164.294	2118	172.154
STM14_0885	STM14_0885	545	108	18.3412	88	14.4561	392	68.7768	388	61.3954	350	50.7385	253	45.4246	210	34.9686	257	38.1574	294	58.0533	293	51.6075
STM14_0886	STM14_0886	845	174	19.0587	163	17.2702	400	45.2643	366	37.353	371	34.6884	281	32.5399	291	31.253	330	31.6009	390	49.6689	411	46.6903
STM14_0887	STM14_0887	890	805	83.7156	727	73.1324	665	71.447	636	61.6266	1112	98.7146	671	73.7734	2051	209.137	2490	226.387	1187	143.528	1295	139.676
STM14_0888	STM14_0888	983	40	3.76623	26	2.36802	421	40.9526	324	28.4245	561	45.0895	351	34.9398	191	17.6334	201	16.5457	119	13.0278	133	12.9879
STM14_0889	STM14_0889	1247	3	0.222667	9	0.646162	54	4.14076	35	2.42049	87	5.51213	66	5.17898	81	5.89486	82	5.32096	46	3.96979	61	4.69575
STM14_0890	dcoC	245	0	0	0	0	3	1.17087	1	0.351994	0	0	5	1.99697	6	2.22249	6	1.98165	6	2.63549	1	0.39181
STM14_0892	dcoB	1301	9	0.640273	21	1.44513	16	1.17597	14	0.928008	38	2.30767	33	2.48201	67	4.67361	70	4.35375	35	2.89512	36	2.65624
STM14_0893	STM14_0893	698	22	2.91721	33	4.23276	44	6.02767	48	5.93044	77	8.71569	73	10.2337	127	16.5121	97	11.245	49	7.5547	70	9.62686
STM14_0894	STM14_0894	1079	31	2.65914	21	1.74246	46	4.07651	48	3.83637	107	7.83482	59	5.35054	53	4.45769	41	3.07472	47	4.68762	29	2.57999
STM14_0895	STM14_0895	776	15	1.78908	17	1.96134	20	2.46445	36	4.00075	48	4.88704	45	5.67437	23	2.68981	22	2.29405	11	1.52548	8	0.989624
STM14_0896	gpmA	752	7145	879.396	7537	897.318	55108	7007.28	55906	6411.23	52385	5503.71	40713	5297.64	27295	3293.97	32136	3457.93	11514	1647.73	13789	1760.18
STM14_0897	STM14_0897	191	0	0	0	0	0	0	0	0	0	0	0	0	0	0	1	0.423652	0	0	0	0
STM14_0898	galM	1040	2363	210.296	2633	226.664	2000	183.886	2144	177.784	2525	191.82	2023	190.34	2023	176.53	1957	152.265	1058	109.478	1015	93.686
STM14_0899	galK	1148	1570	126.578	1570	122.44	1049	87.3748	1249	93.8256	1406	96.7631	1023	87.1968	1269	100.317	1181	83.2436	553	51.8394	506	42.3107
STM14_0900	galT	1046	1670	147.77	1874	160.4	956	87.3934	1027	84.672	795	60.0485	663	62.0224	1090	94.5692	1149	88.8855	488	50.207	455	41.7563
STM14_0901	galE	1016	2945	268.282	3020	266.121	1757	165.36	1950	165.517	1434	111.512	1136	109.409	1524	136.128	1700	135.394	817	86.5376	840	79.3647
STM14_0902	STM14_0902	908	11	1.12126	17	1.67621	81	8.53005	78	7.40815	123	10.7025	73	7.86691	37	3.69803	38	3.38642	70	8.29638	52	5.49743
STM14_0903	STM14_0903	107	2	1.73	0	0	15	13.4048	10	8.05967	11	8.12223	15	13.7175	5	4.24074	5	3.78119	2	2.01151	5	4.48568
STM14_0904	modF	1475	1022	64.1297	1051	63.7935	678	43.9532	736	43.0315	1070	57.3137	884	58.6445	1173	72.1707	1202	65.9409	631	46.0377	658	42.8229
STM14_0905	modE	788	609	71.5305	732	83.1669	497	60.3091	564	61.724	761	76.3001	691	85.8062	830	95.5888	848	87.0788	567	77.4343	593	72.2388
STM14_0906	STM14_0906	251	110	40.562	83	29.6053	350	133.336	349	119.909	416	130.944	351	136.836	260	94.0058	285	91.8785	126	54.0223	179	68.4575
STM14_0907	modA	773	623	74.5948	664	76.9049	1103	136.442	1082	120.711	1224	125.103	1018	128.865	952	111.767	842	88.1404	431	60.0032	436	54.1438
STM14_0908	modB	689	181	24.3142	159	20.6606	341	47.3247	376	47.0619	384	44.033	290	41.1856	277	36.4851	272	31.9442	127	19.8363	127	17.694
STM14_0909	modC	1058	538	47.0649	670	56.6963	1040	93.994	1091	88.9283	1075	80.2767	841	77.7817	925	79.3434	940	71.8927	375	38.1436	409	37.109
STM14_0910	ybhA	818	678	76.7144	619	67.749	481	56.2269	579	61.0416	857	82.774	675	80.7453	789	87.5344	916	90.6118	555	73.0157	635	74.5182
STM14_0911	ybhE	995	1793	166.785	1924	173.12	1785	171.541	2195	190.245	2298	182.471	1889	185.77	2838	258.848	3019	245.518	1336	144.497	1513	145.968
STM14_0912	ybhC	1283	3625	261.506	4186	292.104	464	34.5815	529	35.5574	1396	85.9657	1110	84.6571	3088	218.427	3024	190.721	2268	190.236	2430	181.812
STM14_0913	hutI	1223	743	56.2293	789	57.7585	547	42.7674	598	42.1673	741	47.8694	656	52.4861	1471	109.154	1551	102.619	862	75.8503	915	71.8185
STM14_0914	hutG	941	223	21.9339	216	20.5508	191	19.4087	201	18.4207	230	19.311	216	22.4611	528	50.9213	549	47.2091	255	29.1626	246	25.095
STM14_0915	hutC	725	283	36.1284	302	37.2936	236	31.1262	268	31.8785	319	34.7632	296	39.9504	621	77.7336	580	64.734	332	49.2807	323	42.7668
STM14_0917	hutH	1520	240	14.614	253	14.9019	253	15.9158	315	17.8718	438	22.7665	297	19.1196	1282	76.5419	1345	71.6014	1230	87.0839	1309	82.6681
STM14_0918	ybhB	476	359	69.8052	440	82.7582	1250	251.105	1514	274.296	1130	187.559	940	193.236	874	166.632	942	160.135	668	151.024	675	136.125
STM14_0919	bioA	1289	50	3.59019	35	2.43098	90	6.67639	117	7.82769	134	8.21331	78	5.92119	52	3.66105	56	3.51542	50	4.17439	42	3.1278
STM14_0920	bioB	1040	30	2.66986	29	2.49649	37	3.40189	22	1.82427	56	4.25423	30	2.82264	55	4.79937	62	4.82393	21	2.17301	32	2.95365
STM14_0921	bioF	1157	21	1.67991	7	0.541664	11	0.9091	16	1.19258	9	0.614576	15	1.2686	12	0.941245	20	1.39875	10	0.930129	7	0.580773
STM14_0922	bioC	755	6	0.735537	1	0.118582	4	0.5066	4	0.456892	10	1.04645	3	0.388813	4	0.480804	3	0.321527	2	0.285075	3	0.381431
STM14_0923	bioD_1	686	10	1.3492	8	1.04407	4	0.557556	23	2.89138	18	2.07307	16	2.28225	23	3.0427	26	3.06685	10	1.56874	8	1.11946
STM14_0924	STM14_0924	284	1	0.325898	1	0.315244	5	1.68346	15	4.55485	9	2.50375	4	1.37819	1	0.319548	0	0	4	1.51572	1	0.338005
STM14_0925	STM14_0925	227	4	1.63093	6	2.36641	13	5.47608	21	7.978	13	4.52464	19	8.1902	13	5.19724	5	1.78232	2	0.948158	4	1.69152
STM14_0926	uvrB	2021	1460	66.8631	1375	60.9119	16016	757.775	19827	846.041	19689	769.704	17986	870.834	15943	715.91	17281	691.903	7925	421.997	9014	428.147
STM14_927	STM14_927	173	2	1.07	0	0	146	80.6973	183	91.2233	151	68.96	185	104.639	82	43.0153	89	41.6281	38	23.6382	60	33.2925
STM14_928	slrP	2297	1040	41.9057	1022	39.8341	3028	126.051	3646	136.885	3588	123.412	3665	156.128	3614	142.785	4185	147.427	2329	109.115	2997	125.247
STM14_929	ybhK	908	332	33.8417	368	36.285	66	6.95041	74	7.02824	129	11.2246	124	13.363	216	21.5885	244	21.7444	212	25.1262	229	24.2098
STM14_930	moaA	989	1288	120.537	1158	104.828	590	57.0438	663	57.812	1106	88.3538	852	84.2966	1815	166.546	2077	169.935	561	61.044	563	54.6455
STM14_931	moaB	512	720	130.156	614	107.365	404	75.4508	439	73.9427	481	74.2235	408	77.9753	834	147.826	987	155.987	276	58.0117	261	48.9342
STM14_932	moaC	485	523	99.8068	587	108.358	263	51.8521	268	47.6534	397	64.6718	288	58.1056	726	135.847	779	129.969	196	43.4901	220	43.5435
STM14_933	moaD	245	19	7.17774	16	5.84682	12	4.68347	12	4.22392	10	3.22478	11	4.39333	15	5.55623	16	5.28441	3	1.31775	7	2.74267
STM14_934	moaE	452	261	53.4444	320	63.3836	168	35.5405	144	27.4742	189	33.0362	205	44.3795	352	70.6739	436	78.0532	95	22.6184	126	26.7593
STM14_935	ybhL	704	2946	387.311	3423	435.311	3809	517.357	4378	536.295	4743	532.288	3757	522.198	3308	426.43	3873	445.161	2046	312.759	2219	302.57
STM14_936	STM14_936	188	0	0	0	0	0	0	0	0	0	0	0	0	0	0	0	0	0	0	0	0
STM14_937	tnpA_2	458	0	0	0	0	4	0.835116	12	2.25952	9	1.55254	6	1.2819	0	0	4	0.706703	6	1.40982	1	0.209593
STM14_938	ybhM	707	1	0.130912	4	0.506531	27	3.65171	17	2.07363	16	1.788	20	2.76807	3	0.385085	10	1.14452	4	0.608859	8	1.08621
STM14_939	STM14_939	608	3	0.456686	5	0.736261	53	8.33537	36	5.10622	53	6.88714	41	6.59853	16	2.3882	17	2.2625	32	5.66399	33	5.21017
STM14_940	STM14_940	560	3	0.495831	4	0.639495	54	9.22058	66	10.1638	67	9.45264	48	8.38726	13	2.10674	17	2.45642	46	8.83988	39	6.68526
STM14_941	ybhN	962	15	1.44317	12	1.11679	309	30.714	328	29.4035	304	24.9669	272	27.6669	85	8.01861	107	9.00018	108	12.0816	110	10.9764
STM14_942	ybhO	1241	9	0.671229	17	1.22643	371	28.5861	418	29.0473	428	27.2482	349	27.5182	103	7.53218	157	10.2369	136	11.7935	138	10.6745
STM14_943	ybhP	758	11	1.34315	18	2.12603	354	44.6567	391	44.4845	399	41.5882	342	44.1493	108	12.9303	127	13.5574	92	13.0616	116	14.6903
STM14_944	ybhQ	410	835	188.496	897	195.873	62	14.4597	75	15.7753	185	35.6496	145	34.606	948	209.836	1103	217.688	623	163.524	742	173.725
STM14_945	ybhR	1106	187	15.649	276	22.3419	1078	93.2	1193	93.0221	1047	74.7925	807	71.3979	330	27.0778	314	22.973	206	20.0442	221	19.1813
STM14_946	ybhR	137	0	0	0	0	0	0	2	1.25896	0	0	0	0	0	0	0	0	0	0	0	0
STM14_947	ybhS	1130	136	11.1394	226	17.9059	580	49.0797	665	50.7509	641	44.8173	527	45.6351	238	19.1141	210	15.0378	171	16.2852	162	13.7619
STM14_948	ybhF	1736	646	34.4416	683	35.2238	2536	139.686	3051	151.563	2754	125.337	2094	118.03	1138	59.4905	997	46.4716	531	32.9171	618	34.1728
STM14_949	ybhF	995	548	50.9751	583	52.4579	2205	211.903	2423	210.006	1995	158.411	1710	168.167	732	66.7641	764	62.1316	445	48.1297	518	49.9745
STM14_950	ybiH	674	327	44.9043	336	44.6318	1541	218.623	1736	222.122	1525	178.763	1138	165.215	472	63.5532	471	56.5462	239	38.1605	353	50.2755
STM14_951	rhlE	1364	874	59.3058	871	57.1701	655	45.9176	671	42.4237	1155	66.9012	1105	79.2711	786	52.2954	711	42.1792	1259	99.3317	1366	96.1343
STM14_952	STM14_952	104	0	0	3	2.58258	27	24.8246	23	19.072	32	24.3099	37	34.8125	27	23.5605	23	17.8952	19	19.6606	13	11.9992
STM14_953	dinG	2144	1600	69.071	1535	64.0987	9861	439.793	11335	455.929	14365	529.355	12350	563.65	12204	516.574	13607	513.547	7228	362.802	7756	347.26
STM14_954	ybiB	974	657	62.4319	664	61.0344	2531	248.477	2862	253.403	3925	318.381	3282	329.721	4313	401.861	4790	397.941	1758	194.239	2036	200.66
STM14_955	ybiJ	260	32	11.3914	40	13.7737	25381	9334.43	29384	9746.27	13556	4119.31	11549	4346.48	1079	376.62	955	297.216	225	93.1291	207	76.4256
STM14_956	STM14_956	119	37	28.7776	44	33.1033	338	271.595	354	256.541	696	462.092	476	391.406	467	356.143	573	389.628	195	176.345	209	168.594
STM14_957	ybiI	266	16	5.56722	35	11.7802	397	142.712	380	123.198	310	92.076	260	95.6442	52	17.7409	83	25.2487	54	21.8468	67	24.1788
STM14_958	ybiI	119	0	0	0	0	1	0.803536	3	2.17408	2	1.32785	1	0.822281	0	0	1	0.679979	0	0	4	3.22667
STM14_959	ybiN	926	366	36.5822	367	35.483	861	88.9088	890	82.8858	1770	151.018	1533	161.994	1345	131.815	1399	122.25	599	69.6133	591	61.2658
STM14_960	ybiO	2222	54	2.24931	56	2.25637	592	25.4759	784	30.428	890	31.6455	702	30.9143	339	13.8456	395	14.3845	158	7.65225	185	7.99226
STM14_961	ybiO	137	24	16.214	23	15.0305	133	92.829	159	100.087	201	115.916	172	122.85	74	49.0192	94	55.5201	56	43.989	40	28.0273
STM14_962	glnQ	722	1134	145.37	1270	157.482	552	73.1062	667	79.669	1186	129.782	992	134.444	2255	283.442	2443	273.797	1731	258.01	1940	257.933
STM14_963	glnP	659	395	55.4769	531	72.1397	304	44.1104	432	56.5326	834	99.9878	667	99.0393	856	117.881	938	115.175	722	117.904	856	124.69
STM14_964	glnH	746	1773	219.973	1825	219.023	1376	176.373	1676	193.747	2673	283.091	2153	282.405	3381	411.302	3970	430.62	4009	578.327	4443	571.715
STM14_965	glnH	122	0	0	0	0	152	119.134	192	135.72	334	216.298	228	182.87	50	37.1933	48	31.8364	11	9.70307	17	13.3761
STM14_966	dps	503	4448	818.459	4481	797.577	400153	76069.5	417992	71664	372042	58437.3	277516	53986.7	44882	8097.65	57020	9172.8	19514	4174.98	22602	4313.41
STM14_967	STM14_967	158	1	0.585792	0	0	10	6.05195	25	13.6453	37	18.5017	25	15.4828	8	4.59503	8	4.09709	1	0.681113	3	1.82266
STM14_968	ybiF	887	110	11.4781	113	11.4057	57	6.14474	52	5.05569	92	8.19466	72	7.94284	65	6.65035	119	10.8559	89	10.798	93	10.0647
STM14_969	STM14_969	161	0	0	0	0	0	0	0	0	0	0	0	0	0	0	0	0	0	0	0	0
STM14_970	STM14_970	131	0	0	0	0	0	0	4	2.63323	0	0	0	0	1	0.692761	0	0	0	0	0	0
STM14_971	ompX	515	32634	5864.94	33182	5768.47	57116	10604.8	60213	10082.9	66607	10218.3	49944	9489.49	32661	5755.42	39204	6159.79	32702	6833.5	37082	6911.91
STM14_972	ybiP	1580	306	17.9252	371	21.0224	174	10.5304	189	10.3159	271	13.5512	242	14.9874	363	20.8499	368	18.8466	333	22.6811	356	21.6289
STM14_973	STM14_973	170	17	9.25551	14	7.37301	86	48.3729	124	62.9033	106	49.2633	128	73.6763	51	27.2255	55	26.1792	22	13.9268	28	15.8107
STM14_974	STM14_974	128	168	121.479	171	119.606	241	180.036	212	142.832	250	154.311	173	132.252	194	137.546	255	161.203	369	310.236	460	344.977
STM14_975	STM14_975	473	165	32.2867	123	23.2814	274	55.3913	308	56.1553	433	72.3258	361	74.6815	213	40.8671	266	45.5054	211	48.0062	217	44.0393
STM14_976	ybiR	1112	154	12.8179	188	15.1363	358	30.7844	361	27.9965	544	38.651	481	42.326	292	23.8305	335	24.3771	222	21.4845	260	22.4445
STM14_977	ybiS	920	642	64.5874	798	77.657	451	46.875	566	53.0554	897	77.032	826	87.8535	1352	133.366	1534	134.921	1540	180.14	1595	166.424
STM14_978	ybiT	1592	2129	123.775	2442	137.331	1892	113.64	2316	125.457	5034	249.825	4357	267.801	4296	244.893	4628	235.23	3213	217.192	3698	222.98
STM14_979	STM14_979	896	39	4.02863	41	4.09677	186	19.8499	173	16.6509	350	30.8622	291	31.7799	183	18.5352	223	20.1391	212	25.4627	231	24.7483
STM14_980	ybiV%282%29	719	1	0.128728	1	0.124519	9	1.19692	22	2.63873	23	2.52735	10	1.36094	6	0.757316	7	0.787792	2	0.299349	3	0.400529
STM14_981	ybiU	1265	16	1.17066	31	2.194	423	31.9744	531	36.1997	559	34.913	498	38.5217	562	40.3182	623	39.8511	322	27.3931	277	21.0199
STM14_982	STM14_982	113	0	0	0	0	0	0	0	0	0	0	1	0.865941	0	0	1	0.716084	0	0	0	0
STM14_983	ybiV%281%29	809	487	55.7161	531	58.764	4822	569.943	5262	560.923	6429	627.858	4969	601.018	1262	141.568	1374	137.43	1063	141.404	1054	125.064
STM14_984	pflF	2432	144	5.48024	157	5.77965	52	2.04452	93	3.29777	105	3.41108	111	4.46608	90	3.35841	119	3.95937	34	1.5045	60	2.36826
STM14_985	pflE	899	23	2.36793	37	3.68475	19	2.02091	28	2.68596	33	2.90015	24	2.61227	28	2.82653	20	1.80017	7	0.837943	18	1.92201
STM14_986	STM14_986	155	2	1.19426	0	0	1	0.616908	0	0	1	0.509724	2	1.2626	0	0	0	0	0	0	0	0
STM14_987	moeB	749	486	60.0558	616	73.6316	317	40.4697	381	43.8676	499	52.6363	406	53.0409	370	44.8306	418	45.1582	186	26.7244	229	29.3492
STM14_988	moeA	1241	1337	99.7149	1522	109.802	856	65.956	1041	72.3402	1469	93.5226	1151	90.755	1107	80.9526	1114	72.6367	638	55.3255	668	51.671
STM14_989	moeA	140	1	0.661108	1	0.639495	17	11.6111	25	15.3997	11	6.20771	25	17.4735	3	1.94468	5	2.88991	3	2.30605	1	0.685668
STM14_990	ybiK	941	528	51.9331	488	46.4297	541	54.9743	622	57.0035	737	61.8791	658	68.4232	918	88.5336	867	74.5542	485	55.4662	523	53.3524
STM14_991	yliA	1871	781	38.6347	801	38.3287	502	25.6556	587	27.0561	709	29.9391	634	33.1576	964	46.7582	1021	44.1565	567	32.6126	623	31.9636
STM14_992	yliB	1538	867	52.1751	1079	62.8103	269	16.7243	323	18.1112	358	18.3905	349	22.2042	828	48.8572	909	47.8245	475	33.2364	578	36.0756
STM14_993	yliC	920	66	6.63982	127	12.3589	54	5.61253	79	7.40526	88	7.55721	67	7.12613	158	15.5856	162	14.2485	96	11.2295	99	10.3297
STM14_994	yliD	911	171	17.3731	169	16.6086	119	12.4905	183	17.3234	192	16.6513	144	15.4672	235	23.4102	276	24.5151	143	16.8925	173	18.2293
STM14_995	yliD	119	7	5.44442	17	12.7899	5	4.01768	15	10.8704	13	8.63103	26	21.3793	22	16.7776	19	12.9196	26	23.5127	39	31.4601
STM14_996	yliG	1325	744	51.9706	892	60.2718	338	24.3923	373	24.2769	560	33.3917	429	31.6817	759	51.9853	717	43.7871	1361	110.54	1320	95.6313
STM14_997	STM14_997	134	1	0.69071	3	2.00439	6	4.28153	2	1.28714	13	7.66487	12	8.76281	6	4.06351	10	6.03862	7	5.62173	2	1.43274
STM14_998	bssR	383	144	34.7988	157	36.7	759	189.494	780	175.629	370	76.3255	284	72.5582	104	24.6428	188	39.7193	278	78.1128	325	81.4566
STM14_999	STM14_999	140	9	5.94997	11	7.03445	43	29.3692	38	23.4076	32	18.0588	20	13.9788	8	5.18581	4	2.31193	17	13.0676	9	6.17101
STM14_1000	STM14_1000	164	0	0	0	0	3	1.74916	3	1.57753	2	0.963502	3	1.78996	0	0	1	0.4934	0	0	0	0
STM14_1001	STM14_1001	515	2	0.359437	6	1.04306	34	6.31283	34	5.69341	26	3.98871	16	3.04004	20	3.52434	22	3.45667	24	5.01511	29	5.40546
STM14_1002	STM14_1002	854	26	2.81784	21	2.20154	527	59.0072	398	40.1907	511	47.2748	406	46.5195	279	29.6484	233	22.077	156	19.6582	161	18.0971
STM14_1003	STM14_1003	947	24	2.34564	25	2.3635	882	89.0576	778	70.8485	970	80.926	647	66.8531	390	37.374	410	35.0329	179	20.3413	251	25.4428
STM14_1005	STM14_1005	1163	45	3.58124	41	3.15624	1353	111.242	1251	92.7638	1475	100.203	1155	97.1783	867	67.6541	818	56.9136	481	44.5084	548	45.2317
STM14_1006	STM14_1006	140	0	0	0	0	9	6.14705	5	3.07994	5	2.82168	3	2.09682	0	0	1	0.577982	1	0.768685	1	0.685668
STM14_1007	STM14_1007	1685	93	5.10838	129	6.85418	1979	112.305	1922	98.3681	2488	116.659	1983	115.157	1290	69.4776	1240	59.5476	696	44.4514	675	38.4544
STM14_1008	STM14_1008	890	59	6.13567	71	7.14223	727	78.1082	674	65.3087	999	88.6833	825	90.7049	343	34.9751	328	29.8213	364	44.0137	418	45.0846
STM14_1009	STM14_1009	425	59	12.8488	48	10.1116	482	108.445	409	82.9918	629	116.931	555	127.782	184	39.2902	275	52.3584	220	55.707	305	68.8895
STM14_1010	STM14_1010	137	21	14.1873	30	19.605	587	409.704	661	416.085	649	374.275	426	304.268	153	101.35	193	113.993	142	111.543	151	105.803
STM14_1012	yliJ	626	1120	165.594	1153	164.9	556	84.9284	662	91.1978	776	97.9386	698	109.106	1568	227.314	1839	237.711	871	149.734	953	146.137
STM14_1013	dacC	1202	604	46.5085	552	41.115	1931	153.614	2384	171.042	1789	117.591	1507	122.681	1303	98.3773	1392	93.7082	1021	91.4108	1260	100.625
STM14_1014	deoR	758	391	47.7428	441	52.0877	276	34.8171	330	37.5444	494	51.4902	393	50.733	563	67.4053	606	64.6913	455	64.5979	435	55.0886
STM14_1015	ybjG	608	362	55.1068	378	55.6613	74	11.6381	103	14.6095	163	21.1812	180	28.9692	493	73.5865	576	76.6587	384	67.9679	428	67.5744
STM14_1016	mdfA	1232	134	10.0669	145	10.5371	222	17.2304	264	18.4797	346	22.1887	234	18.5854	264	19.4468	281	18.456	347	30.3106	267	20.8038
STM14_1017	STM14_1017	815	734	83.3564	720	79.0934	274	32.1474	265	28.0407	308	29.8579	292	35.0584	534	59.4619	628	62.3512	251	33.143	263	30.977
STM14_1018	STM14_1018	1211	442	33.7815	478	35.3386	152	12.002	182	12.9607	261	17.028	190	15.3524	358	26.8283	483	32.2735	227	20.1724	195	15.4573
STM14_1019	STM14_1019	125	0	0	0	0	0	0	1	0.689907	1	0.632057	4	3.13124	0	0	0	0	0	0	1	0.767948
STM14_1020	STM14_1020	620	105	15.6747	105	15.1622	41	6.32331	69	9.5975	68	8.6653	43	6.78647	72	10.5389	116	15.1394	73	12.6709	78	12.0766
STM14_1021	STM14_1021	1685	404	22.1912	406	21.5721	1234	70.0273	1477	75.593	2358	110.563	2007	116.551	948	51.058	1148	55.1296	1015	64.825	991	56.4567
STM14_1022	ybjM	377	387	95.0101	314	74.5682	159	40.3281	140	32.0249	141	29.5491	124	32.1845	221	53.1993	273	58.5955	180	51.3816	209	53.2166
STM14_1023	grxA	263	1122	394.855	1107	376.84	10198	3707.76	12437	4078.13	11796	3543.61	10030	3731.75	2337	806.414	2917	897.477	1389	568.359	1479	539.827
STM14_1024	ybjC	290	35	11.1704	17	5.24827	30	9.89181	36	10.7055	58	15.8014	26	8.77288	113	35.3619	70	19.5318	69	25.6052	59	19.5297
STM14_1025	mdaA	722	209	26.7923	223	27.6524	97	12.8466	109	13.0194	144	15.7577	154	20.8713	586	73.6572	531	59.5114	387	57.6833	431	57.3036
STM14_1026	rimK	902	208	21.3431	280	27.7918	98	10.389	121	11.5686	206	18.0438	158	17.1403	464	46.6838	429	38.4852	403	48.0812	389	41.3985
STM14_1027	ybjN	476	221	42.972	264	49.6549	80	16.0707	148	26.8136	199	33.0303	191	39.2639	437	83.3162	441	74.9677	250	56.5209	293	59.0884
STM14_1028	potF	1112	60	4.99398	38	3.05946	434	37.3196	485	37.613	358	25.4358	295	25.9588	230	18.7706	222	16.1544	216	20.9038	254	21.9266
STM14_1029	potG	1133	26	2.12395	36	2.84471	187	15.7821	206	15.6797	166	11.5756	115	9.93196	92	7.36907	140	9.99864	82	7.78862	90	7.62526
STM14_1030	potH	953	9	0.874077	2	0.18789	19	1.9064	16	1.44786	16	1.32646	16	1.64284	26	2.47591	29	2.46234	25	2.82308	28	2.82038
STM14_1031	potI	845	25	2.73832	24	2.54285	80	9.05286	97	9.89956	80	7.47997	81	9.37984	105	11.2768	79	7.56507	69	8.78757	73	8.29293
STM14_1032	ybjO	473	77	15.0671	71	13.4389	223	45.0813	230	41.9341	354	59.1301	339	70.1303	146	28.0122	157	26.8585	134	30.4874	111	22.527
STM14_1033	rumB	1130	274	22.4426	275	21.7881	322	27.2477	417	31.8243	518	36.2174	509	44.0764	487	39.1116	491	35.1597	538	51.2366	502	42.6449
STM14_1034	STM14_1034	191	0	0	0	0	0	0	0	0	5	2.06825	0	0	1	0.47514	4	1.69461	2	1.12687	1	0.502584
STM14_1035	ulaA_1	1343	7	0.482417	5	0.333319	61	4.34316	78	5.00864	69	4.05919	55	4.00732	28	1.89207	29	1.74729	59	4.72773	52	3.7168
STM14_1036	STM14_1036	320	17	4.91699	7	1.95845	14	4.18341	11	2.96445	13	3.20967	10	3.05786	22	6.23918	18	4.55161	37	12.4431	33	9.89933
STM14_1037	STM14_1037	1487	85	5.29064	88	5.29831	195	12.5394	225	13.0489	220	11.689	200	13.1609	172	10.4972	172	9.35966	162	11.7241	173	11.168
STM14_1038	STM14_1038	200	0	0	1	0.447647	23	10.9964	12	5.17431	8	3.16029	10	4.89257	6	2.72255	7	2.83211	5	2.6904	11	5.27964
STM14_1039	artJ	731	118	14.9405	160	19.596	56	7.32526	64	7.55029	92	9.94345	59	7.89772	164	20.3602	178	19.7036	114	16.7828	156	20.4856
STM14_1040	artM	668	456	63.1813	516	69.1574	624	89.3224	580	74.8777	784	92.727	698	102.246	586	79.6116	619	74.982	393	63.3129	507	72.8574
STM14_1041	artQ	716	258	33.3509	316	39.513	488	65.1717	605	72.8691	622	68.6347	453	61.9088	433	54.882	504	56.9587	282	42.385	400	53.6277
STM14_1042	artI	731	1295	163.966	1324	162.157	1642	214.787	2044	241.137	1775	191.844	1409	188.608	1476	183.242	1644	181.981	1062	156.345	1341	176.098
STM14_1043	artP	728	484	61.5339	557	68.4998	1088	142.906	1330	157.551	1350	146.511	1052	141.401	851	106.085	986	109.594	679	100.373	761	100.345
STM14_1044	ybjP	515	1027	184.571	1260	219.043	3513	652.264	4330	725.073	3145	482.481	2605	494.957	2083	367.06	2097	329.484	1359	283.981	1091	203.357
STM14_1045	orfB	323	156	44.7015	154	42.6858	504	149.204	579	154.588	720	176.115	625	189.341	352	98.8997	364	91.1888	232	77.2969	285	84.7002
STM14_1046	ybjR	830	289	32.227	368	39.6949	888	102.303	956	99.3301	1239	117.94	1124	132.512	715	78.1777	706	68.8286	381	49.3996	457	52.8543
STM14_1047	ybjR	1013	457	41.7549	487	43.0413	232	21.8993	317	26.9868	438	34.161	392	37.8655	790	70.7738	784	62.6252	607	64.4845	674	63.8693
STM14_1048	ybjT	1433	607	39.2051	670	41.8595	442	29.4936	522	31.4141	604	33.301	555	37.8978	618	39.1379	688	38.8494	336	25.233	309	20.6992
STM14_1049	ltaA	1001	719	66.4806	750	67.0799	643	61.4228	805	69.3526	647	51.0666	637	62.2691	712	64.5507	779	62.9718	433	46.5511	451	43.2498
STM14_1050	poxB	1718	184	9.91277	181	9.43237	4439	247.067	5658	284.015	2967	136.446	2547	145.068	678	35.8147	681	32.075	649	40.6535	641	35.816
STM14_1051	hcr	971	853	81.3074	706	65.0955	454	44.7084	556	49.3806	732	59.5605	589	59.3558	303	28.319	310	25.8336	159	17.622	176	17.3994
STM14_1052	hcp	1652	3320	186.007	2624	142.206	464	26.8572	522	27.2497	1175	56.1946	938	55.5597	504	27.687	586	28.7032	476	31.008	517	30.0416
STM14_1053	hcp	203	2	0.911873	2	0.882063	43	20.2547	44	18.6921	38	14.7895	46	22.1732	15	6.70579	16	6.37774	11	5.8314	9	4.25587
STM14_1054	ybjE	899	583	60.0218	601	59.8522	207	22.0172	213	20.4325	379	33.3078	280	30.4765	504	50.8775	559	50.3147	355	42.4957	391	41.7502
STM14_1055	ybjE	167	5	2.77111	3	1.60831	28	16.0322	16	8.26236	31	14.666	27	15.8203	12	6.52108	12	5.81443	10	6.44406	8	4.59849
STM14_1056	ybjD	1658	547	30.5354	618	33.371	361	20.8197	445	23.146	475	22.6347	388	22.8989	503	27.532	663	32.3572	449	29.1433	427	24.7221
STM14_1057	ybjX	968	5816	556.095	6015	556.321	2598	256.635	2954	263.17	8756	714.656	7518	759.966	6029	565.23	7434	621.427	7176	797.781	7472	740.975
STM14_1058	ybjY	1118	773	63.9938	773	61.9018	821	70.2189	966	74.5137	1407	99.4303	1349	118.069	1285	104.308	1327	96.0443	1357	130.621	1493	128.192
STM14_1059	ybjZ	1946	528	25.1126	520	23.9236	709	34.8382	799	35.4083	991	40.2344	901	45.3053	1089	50.7855	1033	42.9537	917	50.7111	906	44.6917
STM14_1060	STM14_1060	125	6	4.44264	4	2.86494	1	0.764966	6	4.13944	2	1.26411	3	2.34843	4	2.90406	7	4.53138	1	0.860927	1	0.767948
STM14_1061	STM14_1061	143	259	167.635	214	133.981	473	316.284	559	337.114	579	319.896	532	364.035	490	310.968	497	281.231	260	195.665	256	171.849
STM14_1062	cspD	221	374	156.632	354	143.409	312	134.994	290	113.164	201	71.8572	140	61.9873	587	241.046	695	254.469	707	344.273	785	340.972
STM14_1063	clpS	320	2075	600.162	2166	606.002	7193	2149.38	8186	2206.09	10216	2522.3	9918	3032.78	3098	878.59	3393	857.979	1485	499.405	1738	521.365
STM14_1064	clpA	2276	9166	372.742	8315	327.081	31132	1307.94	35172	1332.68	30131	1045.94	28059	1206.33	17005	678.046	18359	652.709	7970	376.845	9218	388.782
STM14_1065	STM14_1065	188	0	0	0	0	0	0	0	0	0	0	0	0	0	0	0	0	0	0	0	0
STM14_1066	tnpA_3	458	15	3.03128	11	2.15027	65	13.5706	101	19.0176	114	19.6655	72	15.3828	60	11.8889	99	17.4909	55	12.9233	41	8.59331
STM14_1067	STM14_1067	281	0	0	2	0.63722	4	1.36115	5	1.53449	3	0.843493	0	0	0	0	2	0.575925	2	0.765949	2	0.683228
STM14_1068	STM14_1068	683	26	3.52333	19	2.49057	146	20.4402	153	19.3184	95	10.9893	94	13.4671	56	7.44085	70	8.29316	64	10.0841	61	8.57336
STM14_1069	STM14_1069	158	0	0	0	0	0	0	0	0	0	0	0	0	0	0	0	0	0	0	0	0
STM14_1070	STM14_1070	401	14	3.23135	7	1.56286	54	12.8766	74	15.9143	43	8.47209	39	9.51672	29	6.56309	37	7.46621	45	12.0766	43	10.2936
STM14_1072	STM14_1072	677	115	15.7221	112	14.8114	218	30.7907	256	32.6101	233	27.1915	208	30.0636	201	26.944	222	26.5343	161	25.5926	163	23.1122
STM14_1073	STM14_1073	860	41	4.41251	46	4.78878	119	13.2313	108	10.8299	126	11.5755	92	10.4678	85	8.96965	118	11.1026	63	7.88349	82	9.15287
STM14_1074	STM14_1074	911	290	29.4632	284	27.9104	272	28.5498	287	27.1684	318	27.5788	344	36.9494	311	30.9811	324	28.7786	221	26.1066	230	24.2355
STM14_1075	infA	218	49	20.8037	51	20.9449	91	39.9151	121	47.8663	245	88.7925	201	90.2208	116	48.2899	138	51.223	96	47.3905	92	40.511
STM14_1076	infA	383	68	16.4328	38	8.88281	115	28.7112	90	20.2649	167	34.4496	136	34.7462	68	16.1126	87	18.3807	67	18.8258	74	18.5471
STM14_1077	aat	704	170	22.3499	173	22.0008	462	62.7512	535	65.5363	578	64.8667	512	71.1646	325	41.8953	425	48.8494	180	27.5154	186	25.3619
STM14_1078	cydC	1721	610	32.8057	698	36.3112	852	47.3381	923	46.2511	1336	61.3327	1066	60.6099	1010	53.2593	1119	52.6128	674	42.1459	685	38.2078
STM14_1079	cydD	1766	768	40.2505	939	47.6037	1277	69.1437	1435	70.0748	2154	96.3655	1772	98.1838	1542	79.2408	1667	76.3814	979	59.658	964	52.3996
STM14_1080	trxB	968	4739	453.118	5353	495.094	32035	3164.48	39655	3532.84	33149	2705.59	29432	2975.17	7803	731.545	9309	778.162	3987	443.248	4275	423.938
STM14_1081	STM14_1081	257	6	2.16082	0	0	18	6.69718	8	2.68446	25	7.68552	22	8.37638	11	3.88432	7	2.20398	5	2.09369	6	2.24109
STM14_1082	STM14_1082	275	5	1.68282	3	0.976684	19	6.60653	16	5.01751	21	6.03327	23	8.18393	8	2.64005	2	0.588491	5	1.95665	6	2.0944
STM14_1083	lrp	494	7012	1313.76	6772	1227.31	2553	494.17	2735	477.454	4216	674.28	3540	701.202	8304	1525.51	9670	1583.95	5533	1205.34	6412	1245.97
STM14_1084	ftsK	4085	6337	143.579	7044	154.381	7184	168.162	8523	179.929	11831	228.821	10528	252.186	10561	234.622	11257	222.984	6988	184.093	8027	188.627
STM14_1085	lolA	614	2074	312.637	2182	318.165	2308	359.435	2757	387.23	3587	461.561	3109	495.472	3427	506.525	3984	525.041	1717	300.939	2137	334.101
STM14_1086	ycaJ	1343	1180	81.3217	1276	85.0629	3055	217.514	3766	241.827	4596	270.377	3837	279.565	3292	222.453	3679	221.665	1445	115.789	1573	112.433
STM14_1087	STM14_1087	170	581	316.321	534	281.228	146	82.1214	213	108.052	288	133.847	258	148.504	380	202.857	408	194.202	190	120.277	187	105.593
STM14_1088	serS	1292	15245	1092.11	16261	1126.81	4569	338.151	5385	359.438	9380	573.597	7379	558.859	11937	838.47	13094	820.073	5383	448.372	6190	459.907
STM14_1089	dmsA	2444	4433	167.879	4476	163.966	145	5.67308	208	7.33944	254	8.21106	217	8.68811	181	6.72098	223	7.38323	385	16.9526	720	28.2796
STM14_1090	dmsB	617	343	51.4528	367	53.2533	11	1.70475	27	3.77381	9	1.15245	17	2.69607	22	3.23588	28	3.67211	21	3.66278	21	3.2672
STM14_1091	dmsC	863	229	24.5598	254	26.3505	22	2.43761	42	4.197	32	2.92958	19	2.15432	27	2.83928	32	3.00042	16	1.9952	19	2.11341
STM14_1092	STM14_1092	107	0	0	6	5.02034	3	2.68096	2	1.61193	9	6.64546	1	0.914499	2	1.69629	5	3.78119	5	5.02878	2	1.79427
STM14_1093	STM14_1093	131	5	3.53264	2	1.36686	35	25.5475	35	23.0408	45	27.1399	27	20.1678	11	7.62038	17	10.5007	3	2.46449	6	4.39665
STM14_1094	ycaD	1148	27	2.17682	23	1.79371	38	3.16515	49	3.68091	40	2.75286	54	4.60277	72	5.69175	95	6.69614	99	9.28046	96	8.02733
STM14_1095	ycaM	1421	700	45.5936	809	50.9706	125	8.4114	133	8.07158	149	8.28435	129	8.88306	199	12.7091	232	13.211	521	39.4566	517	34.9252
STM14_1096	pflA	797	960	111.484	1024	115.029	2659	319.016	2837	306.974	3527	349.634	2799	343.646	1667	189.816	2032	206.304	1354	182.825	1467	176.691
STM14_1097	STM14_1097	326	37	10.5047	57	15.6539	204	59.8363	196	51.8489	314	76.0989	229	68.7361	142	39.5299	133	33.0124	117	38.6229	98	28.8569
STM14_1098	STM14_1098	959	260	25.0931	235	21.9389	429	42.7751	450	40.4664	553	45.5589	394	40.2017	491	46.4641	607	51.2168	393	44.1012	464	46.4452
STM14_1099	pflB	2282	99030	4016.53	102048	4003.63	18670	782.314	20593	778.224	23709	820.851	18106	776.379	33417	1328.94	40773	1445.77	11550	544.682	14501	609.992
STM14_1100	focA	977	1638	155.174	1451	132.965	857	83.8762	997	88.0038	1291	104.399	1073	107.466	1720	159.768	2151	178.151	850	93.6269	1036	101.79
STM14_1101	ycaO	1760	1773	93.2387	2006	102.043	276	14.9951	291	14.2587	582	26.1262	511	28.4103	1539	79.3562	1543	70.9408	1877	114.77	1979	107.938
STM14_1102	STM14_1102	128	0	0	0	0	1	0.747038	0	0	0	0	2	1.52893	0	0	0	0	0	0	0	0
STM14_1103	ycaP	692	20	2.675	33	4.26946	356	49.1922	476	59.3201	343	39.1611	270	38.179	113	14.8193	129	15.0843	149	23.1716	139	19.2819
STM14_1104	ycaP	113	0	0	0	0	3	2.53861	3	2.28952	4	2.79671	3	2.59782	0	0	0	0	0	0	0	0
STM14_1105	serC	1088	2912	247.721	3011	247.769	1055	92.7205	1389	110.097	2147	155.908	1925	173.129	3527	294.192	3848	286.186	1663	164.49	1726	152.284
STM14_1106	aroA	1283	1788	128.986	2004	139.842	616	45.9099	736	49.4712	1226	75.4971	1085	82.7504	2162	152.927	2333	147.14	918	77.0003	1073	80.2814
STM14_1107	ycaL	761	221	26.8787	260	30.5882	281	35.3081	324	36.7165	447	46.4076	432	55.5477	335	39.9498	378	40.1929	164	23.1919	163	20.561
STM14_1108	ycaL	254	0	0	1	0.352478	12	4.51752	8	2.71617	15	4.66578	7	2.69669	4	1.42916	17	5.41574	6	2.54211	5	1.88964
STM14_1109	cmk	683	1643	222.647	1605	210.387	865	121.101	907	114.522	1704	197.113	1381	197.852	1578	209.672	1802	213.49	2097	330.411	2079	292.197
STM14_1110	rpsA	1673	153972	8518.17	154524	8269.24	40119	2293.01	42805	2206.48	102249	4828.69	78578	4595.92	75505	4095.76	91913	4445.53	70919	4561.87	87259	5006.75
STM14_1111	ihfB	284	1522	496.017	1359	428.417	1676	564.297	1795	545.063	3266	908.582	2810	968.177	3146	1005.3	4027	1147.38	2791	1057.59	2903	981.23
STM14_1112	ycaI	2270	65	2.65026	42	1.65649	148	6.23431	173	6.57236	267	9.29291	291	12.5439	194	7.75588	204	7.27188	107	5.07264	104	4.39794
STM14_1113	msbA	1748	1851	98.0088	2060	105.509	773	42.2854	911	44.9446	1481	66.9391	1217	68.1265	1867	96.9299	1971	91.2405	1484	91.3627	1627	89.3487
STM14_1114	lpxK	977	387	36.662	527	48.2927	202	19.7701	227	20.037	371	30.0017	365	36.5566	515	47.8374	539	44.6413	387	42.6278	426	41.8559
STM14_1115	ycaQ	1232	246	18.481	264	19.1849	221	17.1528	253	17.7097	277	17.7638	253	20.0945	326	24.0139	344	22.5939	171	14.9369	196	15.2717
STM14_1116	ycaR	182	39	19.8332	28	13.7737	37	19.4394	40	18.9535	41	17.7983	38	20.4305	46	22.9373	16	7.11363	17	10.052	17	8.96643
STM14_1117	kdsB	746	798	99.0066	778	93.3698	1036	132.792	1162	134.328	1121	118.723	1067	139.956	1243	151.212	1158	125.607	548	79.053	652	83.8978
STM14_1118	STM14_1118	152	6	3.65349	8	4.71207	59	37.116	79	44.8213	73	37.9442	51	32.8317	31	18.5086	21	11.1794	22	15.576	18	11.3677
STM14_1119	STM14_1119	893	758	78.563	744	74.5911	347	37.1561	453	43.7469	608	53.7921	494	54.1306	308	31.3007	331	29.9929	216	26.0303	333	35.796
STM14_1120	ycbC	776	67	7.99122	85	9.8067	48	5.91469	58	6.44566	133	13.5412	89	11.2226	82	9.58975	107	11.1574	128	17.7511	108	13.3599
STM14_1121	smtA	803	741	85.4089	782	87.188	470	55.9673	530	56.9195	1062	104.49	934	113.815	1055	119.232	1047	105.505	598	80.1423	619	73.9975
STM14_1122	mukF	1322	1140	79.813	1154	78.152	384	27.7749	379	24.7234	879	52.532	832	61.5827	1378	94.596	1359	83.1822	728	59.262	845	61.3574
STM14_1123	mukE	704	763	100.312	801	101.865	182	24.7202	238	29.1545	603	67.6723	446	61.9911	765	98.6152	835	95.9746	416	63.5912	508	69.2681
STM14_1124	mukB	4466	10001	207.265	10802	216.546	2421	51.8356	2818	54.4156	7467	132.097	6375	139.678	9517	193.391	10427	188.922	5079	122.387	5532	118.906
STM14_1125	ycbB	1841	2011	101.102	2240	108.933	2218	115.202	2539	118.935	2438	104.628	2061	109.545	2128	104.899	2246	98.7185	1213	70.9061	1259	65.6468
STM14_1126	ycbK	548	1143	193.048	1243	203.075	442	77.1248	523	82.3042	515	74.2494	547	97.6728	1605	265.797	1829	270.07	1418	278.466	1413	247.516
STM14_1127	ycbL	647	945	135.185	1026	141.974	394	58.2297	494	65.8451	595	72.6573	451	68.2086	1380	193.566	1333	166.713	870	144.708	980	145.4
STM14_1128	aspC	1190	6990	543.664	7434	559.295	1552	124.709	1781	129.068	2529	167.907	2267	186.411	5890	449.183	6783	461.23	3979	359.835	4365	352.111
STM14_1129	STM14_1129	131	2	1.41305	0	0	0	0	0	0	0	0	0	0	0	0	0	0	0	0	0	0
STM14_1130	ompF	1091	1424	120.805	1719	141.064	444	38.9144	432	34.1476	623	45.1159	475	42.6026	2347	195.229	2589	192.022	2101	207.242	2218	195.155
STM14_1131	STM14_1131	152	15	9.13373	5	2.94504	52	32.7124	57	32.3394	73	37.9442	70	45.0631	40	23.882	44	23.4235	38	26.904	33	20.8407
STM14_1132	asnS	1400	9202	608.351	10009	640.071	3562	243.287	4208	259.208	5933	334.821	5050	352.964	9310	603.499	10930	631.735	7277	559.372	7956	545.517
STM14_1133	STM14_1133	119	0	0	2	1.5047	0	0	0	0	0	0	0	0	0	0	0	0	0	0	0	0
STM14_1134	STM14_1134	461	64	12.8493	55	10.6814	32	6.63745	36	6.73445	52	8.91187	35	7.42906	95	18.7016	137	24.0471	82	19.1421	107	22.2805
STM14_1135	STM14_1135	221	1	0.418801	1	0.40511	6	2.59604	1	0.390219	14	5.00498	5	2.21383	1	0.410641	0	0	1	0.48695	3	1.30308
STM14_1136	STM14_1136	1214	83	6.3279	57	4.2036	115	9.05798	119	8.45336	144	9.37153	109	8.78567	189	14.1286	231	15.397	152	13.4741	158	12.4934
STM14_1137	STM14_1137	158	0	0	0	0	3	1.81558	0	0	0	0	0	0	0	0	0	0	0	0	1	0.607554
STM14_1138	STM14_1138	1436	7	0.451174	14	0.872849	66	4.39483	82	4.92448	73	4.01638	62	4.22478	38	2.40151	52	2.93016	38	2.84777	29	1.93859
STM14_1139	pncB	1202	381	29.3373	439	32.6983	772	61.4137	902	64.7147	1223	80.3875	1091	88.8152	1080	81.5407	1205	81.1195	1109	99.2895	1095	87.4483
STM14_1140	STM14_1140	1292	1304	93.4147	1303	90.2916	1402	103.762	1621	108.199	2019	123.464	1748	132.387	1663	116.811	2080	130.27	2045	170.336	2339	173.784
STM14_1141	STM14_1141	248	5	1.86603	8	2.88804	19	7.32579	17	5.91151	14	4.46008	11	4.34018	9	3.29341	14	4.56792	164	71.1653	203	78.5753
STM14_1142	STM14_1142	239	0	0	0	0	0	0	0	0	0	0	0	0	0	0	0	0	0	0	1	0.401647
STM14_1143	STM14_1143	1109	4	0.333833	2	0.16146	9	0.776003	2	0.155525	5	0.356209	4	0.352936	3	0.245496	7	0.510751	85	8.24829	115	9.95424
STM14_1144	STM14_1144	2885	37	1.18701	52	1.6137	50	1.65721	34	1.01633	31	0.84895	36	1.22102	34	1.06952	28	0.785335	1320	49.2385	1563	52.0062
STM14_1145	STM14_1145	299	26	8.04827	36	10.7795	71	22.7059	84	24.2275	59	15.59	55	17.9994	33	10.0161	35	9.47195	2771	997.336	2951	947.414
STM14_1146	STM14_1146	158	2	1.17158	2	1.13328	0	0	3	1.63744	0	0	0	0	0	0	0	0	4	2.72445	11	6.68309
STM14_1147	STM14_1147	260	0	0	0	0	1	0.367772	1	0.331686	0	0	1	0.376351	0	0	1	0.311221	14	5.7947	10	3.69206
STM14_1148	STM14_1148	410	812	183.304	810	176.875	1631	380.384	1573	330.861	2608	502.563	2399	572.55	1654	366.106	2255	445.046	1609	422.327	1860	435.483
STM14_1149	STM14_1149	239	7	2.71082	14	5.2444	17	6.80148	10	3.6083	13	4.29746	5	2.0471	9	3.41743	18	6.09421	230	103.563	274	110.051
STM14_1150	STM14_1150	374	16	3.95958	15	3.59075	11	2.81238	20	4.61168	26	5.49248	17	4.44779	11	2.66917	17	3.67807	302	86.8984	392	100.614
STM14_1151	STM14_1151	983	62	5.83766	48	4.37173	96	9.33835	115	10.0889	104	8.35885	75	7.46577	73	6.73945	85	6.99694	1052	115.17	1281	125.094
STM14_1152	STM14_1152	749	34	4.20143	23	2.74923	28	3.57461	39	4.49039	39	4.11386	33	4.31121	40	4.84656	43	4.64547	417	59.9143	544	69.7203
STM14_1153	STM14_1153	347	15	4.00094	9	2.32209	2	0.551129	6	1.49115	17	3.87067	10	2.81992	13	3.39992	13	3.03149	122	37.8361	156	43.1556
STM14_1154	STM14_1154	311	14	4.16647	7	2.01513	14	4.30447	17	4.714	7	1.7783	7	2.20244	16	4.6689	15	3.90277	83	28.7206	98	30.2488
STM14_1155	STM14_1155	290	1467	468.201	1353	417.701	974	321.154	905	269.123	1201	327.199	971	327.633	787	246.281	1007	280.979	1181	438.256	1324	438.26
STM14_1156	STM14_1156	233	75	29.7924	85	32.6609	1421	583.164	1618	598.857	1426	483.537	1222	513.195	1481	576.838	1960	680.68	1398	645.695	1627	670.307
STM14_1157	STM14_1157	221	212	88.7859	156	63.1972	4165	1802.08	4104	1601.46	3919	1401.04	3276	1450.5	3507	1440.12	4448	1628.6	2971	1446.73	3336	1449.02
STM14_1158	STM14_1158	602	11	1.69121	14	2.08208	829	131.677	883	126.493	1314	172.451	1059	172.134	726	109.445	859	115.462	664	118.699	782	124.696
STM14_1159	STM14_1159	200	0	0	0	0	6	2.86862	3	1.29358	3	1.18511	3	1.46777	1	0.453759	3	1.21376	1	0.538079	5	2.39984
STM14_1160	STM14_1160	611	4	0.605925	4	0.586117	181	28.3263	223	31.4749	421	54.4387	337	53.9704	226	33.5677	191	25.295	212	37.3397	207	32.5215
STM14_1161	STM14_1161	146	0	0	0	0	1	0.654937	0	0	0	0	0	0	0	0	0	0	0	0	0	0
STM14_1162	STM14_1162	797	4	0.464517	19	2.13433	305	36.5927	301	32.5693	513	50.854	386	47.391	253	28.8083	287	29.1384	269	36.322	318	38.3011
STM14_1163	STM14_1163	317	61	17.8103	33	9.32009	49	14.7805	57	15.5066	103	25.6711	97	29.9419	83	23.7615	99	25.2708	220	74.6861	211	63.8947
STM14_1164	STM14_1164	125	0	0	1	0.716235	1	0.764966	1	0.689907	6	3.79234	5	3.91406	7	5.0821	6	3.88404	44	37.8808	41	31.4859
STM14_1165	STM14_1165	449	1329	273.955	1457	290.522	142	30.2409	131	25.1609	197	34.6646	175	38.1381	371	74.9864	454	81.8186	2217	531.368	2183	466.712
STM14_1166	gtgA	686	79	10.6587	107	13.9645	103	14.3571	85	10.6855	183	21.0763	126	17.9727	143	18.9176	213	25.1245	194	30.4336	263	36.8022
STM14_1167	STM14_1167	248	0	0	0	0	0	0	0	0	0	0	0	0	0	0	0	0	0	0	0	0
STM14_1168	STM14_1168	452	3	0.614304	2	0.396148	9	1.90395	11	2.09872	9	1.57315	6	1.29891	5	1.00389	9	1.61119	5	1.19044	18	3.82275
STM14_1169	STM14_1169	479	8	1.54581	9	1.68218	46	9.18279	53	9.54204	62	10.2264	61	12.4612	54	10.2309	48	8.10865	82	18.4228	86	17.2347
STM14_1170	STM14_1170	533	12	2.08379	34	5.71107	76	13.6345	96	15.5326	105	15.5643	112	20.5616	91	15.4942	111	16.8515	142	28.6706	103	18.5503
STM14_1171	STM14_1171	2138	134	5.80093	95	3.97815	380	16.9953	483	19.4823	392	14.4859	394	18.0325	374	15.8752	421	15.9337	365	18.3722	422	18.9473
STM14_1172	STM14_1172	1547	66	3.9487	85	4.9192	109	6.73734	118	6.57798	143	7.30318	163	10.3101	197	11.5566	177	9.25818	165	11.4781	222	13.7754
STM14_1173	STM14_1173	2081	160	7.1162	170	7.31379	252	11.5793	272	11.2719	226	8.58031	221	10.3917	388	16.9206	443	17.2256	461	23.8399	497	22.9259
STM14_1174	STM14_1174	323	2	0.573096	6	1.66308	5	1.4802	3	0.800976	6	1.46763	3	0.908836	5	1.40483	18	4.50934	26	8.66258	23	6.83545
STM14_1175	STM14_1175	299	2	0.619098	1	0.299429	1	0.319802	0	0	5	1.32119	1	0.327262	0	0	3	0.811882	6	2.15952	10	3.21049
STM14_1176	STM14_1176	566	24	3.9246	15	2.37269	10	1.68941	4	0.609459	8	1.11671	5	0.864412	21	3.36711	27	3.86002	52	9.88697	58	9.83679
STM14_1177	STM14_1177	401	6	1.38486	7	1.56286	4	0.953824	8	1.72047	13	2.56133	8	1.95215	21	4.75259	21	4.23758	41	11.0031	54	12.9268
STM14_1178	STM14_1178	749	58	7.16715	35	4.18362	97	12.3835	86	9.90188	71	7.48933	69	9.01435	114	13.8127	125	13.5043	204	29.3106	191	24.479
STM14_1179	STM14_1179	398	10	2.3255	9	2.02453	4	0.961013	21	4.55027	21	4.16872	25	6.14644	32	7.29662	28	5.69269	39	10.5453	48	11.5771
STM14_1180	STM14_1180	329	7	1.96926	3	0.816377	7	2.03449	8	2.09698	6	1.44086	16	4.75873	19	5.24098	16	3.9352	22	7.1962	20	5.83547
STM14_1181	STM14_1181	2987	231	7.15776	212	6.35428	195	6.2424	241	6.95797	204	5.39587	245	8.02598	335	10.178	364	9.86072	349	12.5738	371	11.9229
STM14_1182	STM14_1182	332	12	3.34536	9	2.427	3	0.864043	5	1.29877	14	3.33163	5	1.47367	11	3.00683	8	1.94982	6	1.94487	6	1.73482
STM14_1183	STM14_1183	497	68	12.6635	60	10.8084	68	13.0829	61	10.5846	93	14.784	47	9.25355	57	10.4081	93	15.1415	126	27.2829	134	25.8816
STM14_1184	sodC_1	533	3166	549.774	3129	525.586	3652	655.173	3892	629.719	5032	745.899	3995	733.426	3195	544	4152	630.337	3218	649.733	4071	733.189
STM14_1185	STM14_1185	695	127	16.9129	141	18.1635	26	3.57718	33	4.09477	46	5.22925	31	4.36459	128	16.714	136	15.8342	113	17.4973	109	15.0551
STM14_1186	STM14_1186	737	43	5.40009	41	4.9806	18	2.33538	16	1.8722	23	2.46562	15	1.99155	61	7.51134	50	5.48966	47	6.86289	45	5.86121
STM14_1187	STM14_1187	704	39	5.12734	33	4.19669	19	2.58068	20	2.44996	19	2.1323	11	1.52893	41	5.28526	39	4.48265	51	7.79604	51	6.95408
STM14_1188	STM14_1188	3350	160	4.42054	126	3.36737	280	7.99219	287	7.38819	397	9.36294	322	9.40542	316	8.56046	361	8.71977	336	10.7937	349	10.0005
STM14_1189	STM14_1189	242	3	1.14738	3	1.10987	11	4.3464	3	1.06907	10	3.26476	7	2.83041	7	2.62505	8	2.67496	9	4.00224	11	4.36334
STM14_1190	STM14_1190	2438	12	0.455562	21	0.771172	73	2.86313	73	2.5822	73	2.36568	65	2.60884	36	1.34006	41	1.3608	55	2.42776	75	2.95304
STM14_1191	STM14_1191	581	21	3.34536	17	2.61962	45	7.40609	52	7.71841	59	8.0231	36	6.06308	38	5.93557	17	2.36764	42	7.77946	59	9.74805
STM14_1192	STM14_1192	107	0	0	0	0	8	7.14922	3	2.4179	10	7.38385	10	9.14499	3	2.54444	9	6.80615	3	3.01727	2	1.79427
STM14_1193	sseI	968	117	11.1869	124	11.4686	393	38.8213	302	26.905	324	26.4445	240	24.2607	238	22.3129	214	17.8888	232	25.7922	257	25.4859
STM14_1195	STM14_1195	626	4	0.591406	18	2.57433	57	8.70669	60	8.26566	49	6.18427	43	6.72142	50	7.24854	39	5.04119	39	6.7045	20	3.06689
STM14_1196	STM14_1196	299	7	2.16684	16	4.79087	47	15.0307	28	8.07584	52	13.7404	40	13.0905	16	4.85628	21	5.68317	25	8.99798	37	11.8788
STM14_1197	STM14_1197	686	284	38.3173	318	41.5019	1468	204.623	1236	155.38	1611	185.54	1045	149.059	879	116.284	983	115.95	856	134.285	812	113.625
STM14_1198	STM14_1198	191	0	0	0	0	60	30.0379	100	45.151	77	31.8511	74	37.911	18	8.55252	37	15.6751	30	16.903	21	10.5543
STM14_1199	pepN	2744	6424	216.681	5980	195.111	3631	126.53	4248	133.506	4556	131.18	4073	145.244	7352	243.151	7994	235.734	4685	183.739	5810	203.252
STM14_1200	pyrD	1010	778	71.2949	744	65.9503	99	9.37273	142	12.1246	162	12.6724	148	14.3386	435	39.0861	424	33.9693	407	43.366	475	45.1455
STM14_1201	STM14_1201	125	0	0	0	0	2	1.52993	2	1.37981	3	1.89617	0	0	4	2.90406	1	0.64734	0	0	0	0
STM14_1202	ycbW	542	497	84.8706	542	89.5294	237	41.812	211	33.5725	323	47.0836	285	51.4532	471	78.8636	590	88.0837	2987	593.079	2934	519.64
STM14_1203	ycbW	1109	185	15.4398	166	13.4011	38	3.27646	51	3.96588	87	6.19804	86	7.58811	205	16.7756	191	13.9362	110	10.6743	142	12.2913
STM14_1204	ycbY	2108	1514	66.4746	1755	74.537	389	17.6454	462	18.9005	685	25.6736	551	25.5769	1690	72.7564	1715	65.8319	2334	119.153	2342	106.649
STM14_1205	uup	1907	1679	81.4892	1962	92.1115	420	21.0596	494	22.3397	625	25.8938	621	31.8646	1889	89.8951	2101	89.1493	1848	104.286	2106	106.011
STM14_1206	pqiA	1253	404	29.8422	376	26.866	153	11.676	136	9.36028	174	10.9715	163	12.7293	420	30.4196	389	25.1212	369	31.6921	448	34.3217
STM14_1207	pqiB	1640	1518	85.6699	1471	80.3035	732	42.6795	823	43.277	947	45.6218	729	43.4961	1292	71.4947	1418	69.9641	1301	85.3709	1514	88.6184
STM14_1208	ymbA	563	232	38.1399	184	29.26	169	28.7032	167	25.5805	152	21.3305	155	26.9395	199	32.0774	234	33.6318	168	32.1127	195	33.2482
STM14_1209	STM14_1209	203	43	19.6053	46	20.2874	13	6.1235	15	6.3723	58	22.5735	53	25.5474	88	39.3407	92	36.672	52	27.5666	48	22.698
STM14_1210	rmf	167	113	62.6271	85	45.5688	345	197.54	333	171.96	318	150.445	261	152.929	418	227.151	658	318.825	486	313.182	462	265.563
STM14_1211	fabA	518	3128	558.904	3164	546.855	547	100.974	543	90.4005	2848	434.387	2480	468.478	3236	566.936	3667	572.827	2000	415.505	2178	403.618
STM14_1212	lonH	1760	2729	143.513	3119	158.66	701	38.0853	883	43.2662	2629	118.017	2192	121.869	2353	121.329	2488	114.388	2528	154.576	2619	142.845
STM14_1213	ycbG	452	606	124.089	638	126.371	639	135.181	640	122.108	748	130.746	558	120.799	579	116.251	685	122.629	451	107.378	529	112.346
STM14_1214	ompA	1052	116152	10219.1	122817	10452.2	113360	10303.8	136554	11194.1	114972	8634.61	92830	8634.55	58765	5069.42	67462	5189.03	70996	7262.64	76451	6976.05
STM14_1215	sulA	509	454	82.554	479	84.2526	12853	2414.57	13186	2234.07	16999	2638.59	13545	2603.92	17351	3093.58	22716	3611.24	16172	3419.18	18149	3422.76
STM14_1216	STM14_1216	104	6	5.33972	3	2.58258	25	22.9858	35	29.0225	44	33.4261	31	29.1672	14	12.2166	19	14.783	7	7.24338	3	2.76904
STM14_1217	yccR	605	223	34.1153	226	33.444	204	32.2424	193	27.5108	241	31.4723	218	35.2588	705	105.752	836	111.813	295	52.4739	349	55.3748
STM14_1218	yccS	2153	599	25.7503	686	28.5263	455	20.2078	548	21.9501	805	29.5405	732	33.2686	411	17.3242	496	18.6415	436	21.7931	547	24.3885
STM14_1219	yccF	446	150	31.1284	171	34.3263	126	27.0139	112	21.6563	150	26.5719	140	30.7157	93	18.9236	99	17.9615	142	34.2634	129	27.7649
STM14_1220	helD	2054	1031	46.4578	1065	46.421	1118	52.0468	1413	59.3257	1581	60.8132	1387	66.0759	1426	63.0049	1629	64.1746	1023	53.5984	1133	52.9507
STM14_1221	mgsA	458	3989	806.118	4058	793.254	674	140.717	699	131.617	809	139.556	685	146.35	2037	403.627	2458	434.269	1213	285.018	1360	285.046
STM14_1222	yccT	662	6	0.838868	11	1.48765	632	91.2875	634	82.5909	543	64.805	388	57.351	105	14.3942	107	13.0788	38	6.17735	53	7.68528
STM14_1223	STM14_1223	416	236	52.5072	244	52.5124	363	83.4383	464	96.189	433	82.2358	407	95.7344	525	114.53	567	110.289	357	92.353	353	81.456
STM14_1224	yccV	317	322	94.0149	335	94.613	2918	880.194	3067	834.364	2176	542.333	1656	511.173	548	156.883	608	155.198	638	216.59	580	175.635
STM14_1225	yccW	1367	508	34.395	633	41.4573	217	15.179	287	18.1057	322	18.6103	284	20.329	495	32.8618	528	31.2542	752	59.2005	731	51.3323
STM14_1226	STM14_1226	548	64	10.8094	77	12.5799	79	13.7848	68	10.7011	98	14.129	80	14.2849	97	16.0637	114	16.8332	53	10.4081	47	8.23302
STM14_1227	STM14_1227	779	175	20.7922	198	22.7559	223	27.3728	224	24.7977	262	26.5724	213	26.7553	277	32.2699	323	33.5512	194	26.8004	169	20.8253
STM14_1228	yccX	281	54	17.7864	44	14.0188	103	35.0496	125	38.3623	105	29.5223	92	32.0368	76	24.545	89	25.6287	47	17.9998	60	20.4968
STM14_1229	yccK	329	288	81.0209	296	80.5492	952	276.69	1113	291.743	1693	406.563	1368	406.871	647	178.469	742	182.495	561	183.503	556	162.226
STM14_1230	yccA	659	1907	267.834	1951	265.056	5550	805.304	6687	875.078	6619	793.548	5024	745.987	3738	514.765	4066	499.257	2676	436.996	2931	426.945
STM14_1232	pipA	680	56	7.62218	66	8.68961	186	26.1551	188	23.8424	358	41.5949	315	45.3282	240	32.03	272	32.367	210	33.2343	221	31.1979
STM14_1233	pipB	875	1	0.105777	9	0.920873	390	42.6196	350	34.4954	501	45.2372	352	39.3642	135	14.0017	154	14.2415	180	22.1381	179	19.6375
STM14_1234	STM14_1234	125	0	0	1	0.716235	0	0	1	0.689907	3	1.89617	0	0	0	0	0	0	0	0	0	0
STM14_1235	STM14_1235	320	0	0	0	0	2	0.59763	3	0.808485	4	0.98759	1	0.305786	6	1.7016	2	0.505735	2	0.672599	5	1.4999
STM14_1236	pipC	341	39	10.5855	46	12.0773	81	22.7134	91	23.0138	77	17.8403	50	14.3477	82	21.823	99	23.4922	149	47.0228	215	60.5238
STM14_1237	sopB	1685	84	4.61402	77	4.09125	86	4.88035	106	5.42509	124	5.81418	93	5.4007	127	6.84004	183	8.78808	291	18.5853	319	18.1733
STM14_1238	orfX	170	554	301.621	505	265.955	3	1.68743	14	7.10199	4	1.85899	12	6.90716	57	30.4285	101	48.0745	213	134.836	295	166.577
STM14_1239	STM14_1239	110	7	5.88987	6	4.88342	17	14.7778	12	9.40783	17	12.2102	10	8.89558	29	23.9255	49	36.0451	41	40.1114	56	48.8694
STM14_1240	pipD	1562	646	38.2782	724	41.4976	167	10.2232	164	9.05448	280	14.1626	287	17.9791	1237	71.8693	1431	74.1312	1174	80.8841	1377	84.6242
STM14_1241	copS	1364	166	11.264	159	10.4363	151	10.5856	172	10.8746	234	13.554	205	14.7064	241	16.0346	339	20.1107	190	14.9905	160	11.2602
STM14_1242	copR	680	217	29.536	226	29.7553	159	22.3584	189	23.9692	215	24.9802	208	29.931	289	38.5695	328	39.0308	247	39.0899	278	39.2444
STM14_1243	STM14_1243	410	93	20.9942	106	23.1466	131	30.552	151	31.761	158	30.4467	138	32.9353	124	27.4469	172	33.9459	225	59.0575	212	49.6357
STM14_1244	STM14_1244	107	6	5.19	5	4.18362	27	24.1286	25	20.1492	22	16.2445	24	21.948	7	5.93703	15	11.3436	11	11.0633	17	15.2513
STM14_1245	STM14_1245	182	8	4.06836	1	0.49192	23	12.0839	17	8.05524	18	7.8139	26	13.9788	23	11.4686	28	12.4489	26	15.3737	17	8.96643
STM14_1246	hpaC	512	14	2.5308	13	2.27321	23	4.29547	39	6.56894	35	5.40088	19	3.6312	25	4.43124	59	9.32448	30	6.30562	29	5.43713
STM14_1247	hpaB	1562	43	2.54793	45	2.57927	75	4.59127	110	6.07313	97	4.90633	101	6.32714	117	6.79767	147	7.61516	96	6.61404	92	5.65391
STM14_1248	hpaR	440	49	10.3073	55	11.1912	32	6.95424	31	6.07589	67	12.0306	31	6.89408	77	15.8816	91	16.7352	37	9.04952	55	11.9992
STM14_1249	hpaR	113	0	0	0	0	0	0	0	0	0	0	0	0	0	0	0	0	0	0	0	0
STM14_1250	hpaG	1289	42	3.01576	52	3.61174	401	29.747	457	30.5748	555	34.0178	524	39.7782	319	22.4591	426	26.7423	285	23.794	331	24.65
STM14_1251	hpaE	1466	55	3.47239	41	2.50389	342	22.3072	361	21.2361	478	25.7609	413	27.5666	304	18.8189	383	21.1401	273	20.0403	283	18.5308
STM14_1252	hpaD	851	21	2.28397	29	3.05094	201	22.5849	263	26.6518	244	22.6531	240	27.5962	197	21.0083	251	23.8664	133	16.8189	170	19.1761
STM14_1253	hpaF	380	6	1.4614	11	2.59164	85	21.3889	99	22.4674	131	27.2367	126	32.4455	66	15.7621	99	21.0811	44	12.4608	86	21.7248
STM14_1254	hpaF	152	0	0	0	0	5	3.14542	8	4.53886	5	2.59892	4	2.57504	2	1.1941	1	0.532352	0	0	0	0
STM14_1255	hpaH	803	26	2.9968	23	2.56435	125	14.8849	182	19.5459	243	23.9088	183	22.2999	197	22.2641	187	18.8438	131	17.5563	117	13.9866
STM14_1256	hpaI	791	17	1.98917	11	1.24504	102	12.3304	97	10.5754	187	18.6781	161	19.9167	118	13.5382	124	12.6849	60	8.16302	74	8.98043
STM14_1257	hpaX	1376	11	0.739903	23	1.49649	113	7.85258	132	8.27287	189	10.852	150	10.6669	139	9.16751	135	7.93886	98	7.6645	109	7.60414
STM14_1258	hpaA	896	9	0.929683	9	0.89929	53	5.65614	51	4.90866	65	5.73155	79	8.62752	47	4.76042	68	6.14106	27	3.24289	51	5.46392
STM14_1259	STM14_1259	938	32	3.15753	34	3.2452	151	15.3931	182	16.7328	232	19.5412	170	17.7343	139	13.4483	138	11.9047	86	9.8667	117	11.9736
STM14_1260	STM14_1260	164	1	0.56436	1	0.545911	14	8.16275	21	11.0427	20	9.63502	15	8.94982	10	5.53364	6	2.9604	6	3.93717	11	6.43859
STM14_1261	STM14_1261	362	7	1.78974	13	3.21514	123	32.4899	100	23.8228	111	24.226	70	18.9215	46	11.532	62	13.8588	132	39.2411	142	37.6549
STM14_1262	STM14_1262	155	2	1.19426	3	1.73283	110	67.8599	99	55.0813	161	82.0655	102	64.3925	69	40.3992	68	35.4993	75	52.0722	70	43.3519
STM14_1263	yccD	305	344	104.39	343	100.684	982	307.868	1066	301.41	774	200.497	791	253.772	592	176.148	644	170.855	355	125.258	374	117.71
STM14_1264	cbpA	920	1500	150.905	1595	155.217	3277	340.597	3998	374.762	3191	274.035	2712	288.449	2116	208.729	2383	209.594	1481	173.238	1713	178.736
STM14_1265	STM14_1265	194	0	0	0	0	1	0.492891	0	0	0	0	3	1.51317	1	0.467792	0	0	0	0	0	0
STM14_1266	scsA	362	113	28.8915	95	23.4953	117	30.9051	161	38.3547	242	52.8169	184	49.7366	150	37.6043	140	31.2941	162	48.1596	117	31.0255
STM14_1267	scsB	1886	59	2.89541	35	1.66147	244	12.3709	246	11.2485	421	17.6363	333	17.277	192	9.23878	158	6.77888	97	5.53486	100	5.08979
STM14_1268	scsC	623	21	3.11983	11	1.58078	31	4.75802	26	3.59904	58	7.3554	42	6.59672	47	6.84644	39	5.06546	27	4.66393	19	2.92757
STM14_1269	scsD	506	13	2.3779	28	4.95419	47	8.88177	47	8.01029	78	12.179	80	15.4706	50	8.96756	55	8.79538	24	5.10431	44	8.34726
STM14_1270	agp	1241	1651	123.133	1826	131.733	282	21.7285	318	22.0982	527	33.551	356	28.0702	5102	373.099	5181	337.819	1915	166.063	2312	178.837
STM14_1271	yccJ	227	416	169.616	370	145.929	2628	1107.01	3079	1169.73	2195	763.968	1812	781.087	598	239.073	754	268.775	509	241.306	556	235.121
STM14_1272	wraB	596	3198	496.629	2956	444.042	9919	1591.38	12113	1752.69	7967	1056.12	6545	1074.56	2784	423.914	3574	485.234	2794	504.495	3060	492.853
STM14_1273	STM14_1273	227	1	0.407732	0	0	11	4.63361	4	1.51962	19	6.61293	17	7.32808	5	1.99894	3	1.06939	0	0	3	1.26864
STM14_1275	ymdF	167	0	0	0	0	20	11.4516	11	5.68038	16	7.56955	3	1.75781	2	1.08685	1	0.484536	0	0	2	1.14962
STM14_1276	ycdC	638	87	12.6211	103	14.4538	172	25.7786	246	33.2518	260	32.1973	243	37.2694	122	17.3538	145	18.3903	135	22.7714	127	19.1084
STM14_1277	ycdC	395	515	120.673	600	135.994	312	75.5283	394	86.0201	425	85.0077	339	83.9788	1410	323.949	1545	316.5	1424	387.962	1578	383.488
STM14_1279	putA	248	1	0.373206	0	0	4	1.54227	1	0.347736	6	1.91146	4	1.57825	7	2.56154	10	3.2628	4	1.73574	5	1.93535
STM14_1280	STM14_1280	119	0	0	0	0	0	0	0	0	0	0	0	0	0	0	0	0	0	0	0	0
STM14_1281	putP	1508	211	12.9503	165	9.79598	110	6.97499	128	7.31997	150	7.8588	103	6.68348	2033	122.346	2099	112.63	2295	163.779	2610	166.143
STM14_1282	STM14_1282	110	1	0.84141	5	4.06952	4	3.47712	14	10.9758	11	7.90072	11	9.78514	42	34.6507	79	58.1135	55	53.8079	44	38.3974
STM14_1283	STM14_1283	296	80	25.0149	111	33.5735	5052	1632.01	5341	1556.08	2007	535.701	1474	487.273	416	127.543	584	159.648	775	281.765	878	284.738
STM14_1285	STM14_1285	881	1527	160.422	1616	164.222	776	84.2245	920	90.056	1419	127.254	1270	141.057	1660	170.996	1897	174.234	1418	173.211	1490	162.35
STM14_1286	STM14_1286	104	0	0	0	0	47	43.2132	71	58.8743	36	27.3486	29	27.2855	3	2.61784	7	5.44637	0	0	1	0.923015
STM14_1287	STM14_1287	1496	446	27.5933	507	30.3418	3070	196.227	2654	152.993	3332	175.971	2203	144.095	1607	97.4853	1822	98.5506	4262	306.59	4430	284.259
STM14_1288	STM14_1288	107	0	0	2	1.67345	29	25.9159	26	20.9551	49	36.1809	35	32.0075	25	21.2037	34	25.7121	81	81.4662	55	49.3425
STM14_1289	STM14_1289	209	29	12.8426	25	10.7093	4	1.83006	0	0	3	1.13407	3	1.40457	55	23.882	58	22.4556	67	34.4989	95	43.6334
STM14_1290	STM14_1290	680	276	37.5665	305	40.1566	12	1.68743	9	1.14139	24	2.78849	12	1.72679	448	59.7894	665	79.1326	516	81.6615	696	98.2522
STM14_1291	STM14_1291	107	0	0	0	0	4	3.57461	4	3.22387	3	2.21515	2	1.829	1	0.848147	0	0	2	2.01151	3	2.69141
STM14_1292	STM14_1292	131	2	1.41305	0	0	0	0	8	5.26647	11	6.63419	9	6.72261	1	0.692761	6	3.70615	11	9.03645	15	10.9916
STM14_1293	STM14_1293	1160	188	15.0003	199	15.3589	664	54.7347	596	44.3087	609	41.4788	452	38.1283	712	55.7028	924	64.455	1365	126.634	1981	163.934
STM14_1294	STM14_1294	692	87	11.6363	82	10.609	563	77.7955	512	63.8065	703	80.2631	476	67.3082	441	57.8346	461	53.906	669	104.039	917	127.205
STM14_1295	STM14_1295	1280	46	3.3262	33	2.30818	367	27.4163	318	21.4249	483	29.8129	357	27.2914	246	17.4414	241	15.2353	314	26.3995	381	28.5731
STM14_1296	STM14_1296	1106	406	33.9759	411	33.27	1385	119.742	1444	112.593	2284	163.158	1679	148.547	1095	89.8491	1217	89.0385	1362	132.525	1670	144.945
STM14_1298	STM14_1298	164	0	0	0	0	0	0	1	0.525844	2	0.963502	1	0.596655	1	0.553364	0	0	2	1.31239	0	0
STM14_1299	ycdW	938	729	71.9325	801	76.4531	318	32.4173	396	36.4077	528	44.4731	468	48.8214	1103	106.716	1173	101.19	1115	127.923	1200	122.806
STM14_1300	ycdX	737	929	116.667	1029	125.001	629	81.6085	774	90.5679	1206	129.284	992	131.708	1109	136.559	1245	136.692	1091	159.307	1227	159.816
STM14_1301	ycdY	554	341	56.9698	309	49.9361	148	25.5449	197	30.666	301	42.9263	196	34.6189	332	54.3855	372	54.3345	294	57.1102	377	65.3241
STM14_1302	ycdZ	530	350	61.1213	329	55.5758	284	51.2383	301	48.9769	781	116.424	630	116.314	303	51.8826	343	52.3674	331	67.2092	353	63.9353
STM14_1303	csgG	833	7	0.777774	8	0.859826	44	5.0508	53	5.48696	57	5.40625	34	3.99393	32	3.48626	34	3.30276	70	9.04335	50	5.76192
STM14_1304	csgF	416	0	0	0	0	5	1.14929	4	0.829216	11	2.08913	9	2.11698	14	3.05415	11	2.13965	11	2.84561	16	3.69206
STM14_1305	csgE	395	0	0	0	0	9	2.1787	3	0.654975	12	2.40022	15	3.71588	12	2.75702	10	2.04854	18	4.90401	20	4.86043
STM14_1306	csgD	650	7	0.996747	5	0.688687	28	4.11905	11	1.45942	42	5.10508	21	3.16135	31	4.32816	29	3.61017	50	8.27814	51	7.5318
STM14_1307	STM14_1307	137	0	0	0	0	0	0	1	0.629478	0	0	0	0	0	0	0	0	0	0	1	0.700683
STM14_1308	STM14_1308	146	0	0	1	0.613215	3	1.96481	3	1.77202	6	3.24687	2	1.34043	1	0.621587	3	1.66269	5	3.68548	5	3.28745
STM14_1309	csgB	455	0	0	2	0.393536	38	7.98591	33	6.25466	56	9.72396	54	11.6131	18	3.59018	22	3.9125	45	10.6433	44	9.28289
STM14_1310	csgA	455	4	0.813671	4	0.787071	52	10.9281	54	10.2349	110	19.1006	66	14.1938	47	9.37436	73	12.9824	43	10.1703	55	11.6036
STM14_1311	csgC	326	3	0.851734	3	0.82389	11	3.22647	8	2.11628	19	4.60471	18	5.40284	5	1.3919	6	1.48928	21	6.93231	17	5.0058
STM14_1312	ymdA	320	236	68.2594	224	62.6706	28	8.36682	22	5.92889	27	6.66623	29	8.86778	34	9.64237	35	8.85035	81	27.2403	72	21.5985
STM14_1313	STM14_1313	539	181	31.0806	198	32.8883	172	30.5135	177	28.3195	159	23.3064	134	24.3267	206	34.6843	199	29.8749	166	33.1433	161	28.6734
STM14_1314	ymdC	1487	327	20.3534	370	22.277	1543	99.2219	1863	108.045	1539	81.77	1258	82.7821	813	49.6175	926	50.3898	658	47.6202	668	43.1228
STM14_1315	mdoC	1154	372	29.8358	383	29.7138	255	21.1294	299	22.3443	456	31.2195	397	33.6629	355	27.9176	462	32.3951	383	35.7165	420	34.937
STM14_1316	STM14_1316	170	2	1.08888	2	1.05329	36	20.2491	37	18.7695	37	17.1957	23	13.2387	12	6.40601	13	6.18781	9	5.69731	20	11.2934
STM14_1317	mdoG	1535	5253	316.737	5621	327.847	5448	339.376	6209	348.83	7667	394.624	6150	392.043	4816	284.73	5591	294.73	3733	261.713	4194	262.278
STM14_1318	mdoH	2543	4758	173.172	5220	183.776	2454	92.2743	2898	98.2772	4356	135.334	3657	140.717	3769	134.504	4133	131.511	2773	117.349	3101	117.057
STM14_1319	yceK	227	20	8.15463	29	11.4377	31	13.0583	37	14.0565	40	13.922	35	15.0872	32	12.7932	42	14.9715	23	10.9038	25	10.572
STM14_1320	msyB	374	121	29.9443	111	26.5715	1136	290.442	1375	317.053	1035	218.643	882	230.762	425	103.127	560	121.16	1010	290.62	1237	317.497
STM14_1321	yceE	1214	69	5.26054	87	6.41603	326	25.6774	360	25.5732	352	22.9082	359	28.9363	165	12.3345	188	12.5309	133	11.7899	155	12.2562
STM14_1322	yceE	461	5	1.00385	5	0.971034	20	4.14841	15	2.80602	16	2.74211	21	4.45744	16	3.14974	10	1.75526	20	4.6688	24	4.99749
STM14_1323	htrB	920	505	50.8047	516	50.2143	418	43.4451	538	50.4307	794	68.1866	615	65.4115	571	56.3253	643	56.5543	639	74.7462	632	65.9434
STM14_1324	yceA	1052	81	7.12639	87	7.40404	176	15.9974	171	14.0178	238	17.8742	175	16.2776	759	65.4758	870	66.9185	841	86.0313	831	75.8276
STM14_1325	yceI	575	81	13.0382	107	16.6602	210	34.9224	203	30.4459	165	22.6716	140	23.8247	545	86.0169	670	94.2865	625	116.974	736	122.872
STM14_1326	yceI	572	22	3.55981	12	1.87824	32	5.34942	64	9.64906	37	5.1106	48	8.21131	122	19.3561	152	21.5026	207	38.9449	227	38.0953
STM14_1327	STM14_1327	203	2	0.911873	7	3.08722	10	4.71038	31	13.1694	14	5.44877	19	9.1585	18	8.04695	25	9.96521	26	13.7833	38	17.9692
STM14_1328	yceO	113	0	0	0	0	0	0	1	0.763172	0	0	0	0	2	1.60623	2	1.43217	0	0	1	0.8495
STM14_1329	solA	1118	1587	131.382	1684	134.855	959	82.0218	932	71.8911	1065	75.2617	833	72.9072	1701	138.076	1809	130.93	1179	113.488	1221	104.837
STM14_1330	bssS	254	806	293.698	747	263.301	5134	1932.74	5248	1781.81	2431	756.167	1955	753.148	815	291.192	959	305.511	932	394.874	988	373.392
STM14_1331	dinI	245	76	28.711	59	21.5601	1794	700.178	1860	654.708	1913	616.901	1708	682.164	2414	894.182	2644	873.249	2717	1193.44	2463	965.029
STM14_1332	pyrC	1046	790	69.903	894	76.5194	658	60.1515	685	56.4755	1181	89.2041	1055	98.6933	1371	118.949	1324	102.423	1403	144.345	1281	117.56
STM14_1333	yceB	560	2029	335.347	1978	316.23	1889	322.549	1877	289.053	2580	363.997	2194	383.368	1647	266.907	2171	313.7	2626	504.642	2908	498.481
STM14_1334	grxB	647	1375	196.697	1329	183.902	6241	922.364	7057	940.625	5227	638.285	3938	595.578	2435	341.546	2935	367.068	1868	310.706	2121	314.687
STM14_1335	yceL	1208	102	7.81508	92	6.81846	167	13.2191	231	16.491	224	14.6503	160	12.9604	173	12.9967	188	12.5931	164	14.6101	126	10.0126
STM14_1336	rimJ	584	2793	442.648	2781	426.338	404	66.1486	489	72.2099	729	98.6237	567	95.003	2169	337.056	2526	349.996	1776	327.27	1980	325.457
STM14_1337	yceH	647	1253	179.245	1350	186.808	206	30.445	234	31.1898	269	32.8484	261	39.4733	974	136.619	1207	150.954	839	139.551	913	135.459
STM14_1338	mviM	923	1563	156.732	1605	155.682	334	34.6017	402	37.56	467	39.9744	415	43.996	1629	160.167	1790	156.926	1034	120.558	1189	123.658
STM14_1339	STM14_1339	176	0	0	1	0.50869	9	4.8897	12	5.87989	14	6.28466	9	5.00376	3	1.5469	4	1.83903	1	0.611454	1	0.545418
STM14_1340	mviN	1574	403	23.6974	408	23.2071	222	13.4865	236	12.9303	357	17.9197	354	22.0072	842	48.547	813	41.7954	774	52.9191	856	52.2049
STM14_1341	flgN	422	1276	279.858	1436	304.654	2534	574.178	2572	525.605	1995	373.505	1783	413.434	1478	317.846	1470	281.869	880	224.412	794	180.613
STM14_1342	flgM	293	1366	431.503	1721	525.87	1976	644.869	1958	576.296	1834	494.536	1427	476.566	1304	403.892	1440	397.683	915	336.07	941	308.293
STM14_1343	flgA	659	536	75.28	633	85.9971	24	3.4824	19	2.48639	25	2.99724	24	3.56363	67	9.22666	67	8.22682	119	19.4329	99	14.4209
STM14_1344	flgA	155	0	0	0	0	1	0.616908	4	2.22551	0	0	1	0.631299	0	0	0	0	1	0.694296	2	1.23863
STM14_1345	flgB	416	1231	273.883	1293	278.273	9	2.06872	9	1.86574	19	3.6085	10	2.3522	108	23.5605	72	14.005	152	39.3212	131	30.2287
STM14_1346	flgC	404	370	84.7658	388	85.9836	10	2.36685	6	1.28077	6	1.17337	6	1.45324	23	5.16656	29	5.80844	51	13.5852	44	10.4547
STM14_1347	flgD	698	4286	568.325	4398	564.112	92	12.6033	70	8.64855	49	5.54635	27	3.78508	305	39.6551	251	29.0978	446	68.7632	453	62.2995
STM14_1348	flgE	1211	13936	1065.11	15429	1140.67	256	20.2138	268	19.085	142	9.26426	107	8.64583	804	60.2514	717	47.9091	1185	105.305	1340	106.219
STM14_1349	flgF	755	5178	634.768	5558	659.078	92	11.6518	79	9.02362	41	4.29046	35	4.53616	292	35.0987	244	26.1508	408	58.1553	492	62.5547
STM14_1350	flgG	782	2918	345.365	3100	354.912	115	14.0619	116	12.7924	58	5.85987	50	6.25648	198	22.9781	172	17.7977	271	37.294	282	34.6166
STM14_1351	flgH	698	1198	158.855	1242	159.306	19	2.60286	36	4.44783	16	1.81105	16	2.24301	116	15.082	78	9.04236	119	18.3471	151	20.7665
STM14_1352	flgI	1097	1255	105.886	1319	107.647	61	5.31711	29	2.27978	33	2.3767	22	1.96238	99	8.18999	98	7.22873	135	13.2435	182	15.926
STM14_1353	flgJ	950	1139	110.969	1328	125.153	52	5.23398	56	5.08353	69	5.73842	68	7.0041	131	12.5142	112	9.53975	166	18.8045	193	19.5018
STM14_1354	flgK	1661	11140	620.749	11957	644.493	9225	531.067	9135	474.285	9378	446.074	6880	405.309	8249	450.699	8606	419.251	4487	290.712	4819	278.503
STM14_1355	flgL	953	7334	712.276	8389	788.103	4827	484.325	4973	450.014	4868	403.575	3714	381.343	4775	454.711	4933	418.852	2473	279.259	2588	260.683
STM14_1356	STM14_1356	194	9	4.29379	6	2.76895	41	20.2085	43	19.1147	44	17.9192	39	19.6712	17	7.95247	20	8.34201	24	13.3133	19	9.40143
STM14_1357	rne	3203	13436	388.252	15361	429.366	12177	363.526	15166	408.333	26134	644.637	22519	687.954	20507	581.032	21434	541.488	17988	604.369	18711	560.766
STM14_1359	rluC	1043	1157	102.671	1377	118.199	830	76.0933	995	82.2696	2199	166.574	1868	175.251	1976	171.932	2141	166.102	2601	268.369	2460	226.408
STM14_1360	STM14_1360	743	397	49.4541	383	46.1504	299	38.48	359	41.6684	648	68.9053	709	93.3737	853	104.187	953	103.788	779	112.83	932	120.412
STM14_1361	STM14_1361	224	100	41.3192	82	32.7741	99	42.261	118	45.4292	229	80.7707	203	88.6778	223	90.3466	272	98.257	220	105.694	229	98.1362
STM14_1362	maf_1	584	333	52.7754	323	49.5171	175	28.6535	233	34.4068	372	50.3265	271	45.4071	460	71.4825	519	71.9113	406	74.8151	421	69.2008
STM14_1363	yceD	521	8474	1505.4	7915	1360.12	3236	593.913	3853	637.767	8070	1223.78	6465	1214.22	6407	1116.02	7169	1113.43	15259	3151.84	14288	2632.54
STM14_1364	rpmF	173	2332	1247.62	2213	1145.25	701	387.458	713	355.422	1306	596.436	1043	589.936	1169	613.23	1456	681.017	1945	1209.9	2006	1113.08
STM14_1365	plsX	1079	1648	141.363	1691	140.31	731	64.7811	877	70.0937	1938	141.905	1840	166.864	1811	152.318	2057	154.261	2171	216.528	2084	185.404
STM14_1366	fabH	953	1662	161.413	1722	161.773	480	48.1616	553	50.0418	1367	113.329	1109	113.869	1817	173.028	2044	173.552	2532	285.922	2449	246.682
STM14_1367	fabD	929	4112	409.673	3657	352.432	1093	112.501	1314	121.978	2334	198.496	2057	216.663	3383	330.477	3479	303.027	4765	551.98	5132	530.289
STM14_1368	fabG	734	7016	884.695	6655	811.741	2109	274.747	2198	258.245	3468	373.293	2833	377.674	5247	648.739	5666	624.63	5661	829.991	6449	843.409
STM14_1369	acpP	236	14805	5806.26	14974	5680.56	19720	7990.01	20474	7481.55	26714	8943.21	20960	8690.53	21969	8447.99	25375	8700.35	20908	9534.04	22201	9030.31
STM14_1370	fabF	1241	11231	837.62	11977	864.056	7119	548.529	7770	539.946	15609	993.733	12041	949.419	12616	922.582	14317	933.518	14618	1267.63	14819	1146.28
STM14_1371	pabC	809	339	38.7839	348	38.512	352	41.6051	339	36.137	404	39.4548	353	42.6966	584	65.5118	629	62.9136	691	91.9191	703	83.4159
STM14_1372	yceG	1022	220	19.9238	246	21.5501	243	22.7357	270	22.7831	296	22.8827	271	25.9469	469	41.6463	472	37.3709	617	64.9697	655	61.5223
STM14_1373	tdk_1	641	469	67.7197	501	69.9754	506	75.4823	709	95.387	848	104.521	740	112.964	996	141.012	874	110.331	1324	222.283	1365	204.417
STM14_1374	holB	1004	298	27.4715	294	26.2168	431	41.0484	472	40.5424	678	53.3534	633	61.6932	739	66.7983	667	53.757	831	89.0725	796	76.1064
STM14_1375	ycfH	797	1012	117.523	1204	135.249	2837	340.372	3109	336.406	3952	391.765	3161	388.091	2802	319.054	3120	316.766	1870	252.499	2107	253.775
STM14_1376	STM14_1376	137	0	0	0	0	49	34.2001	47	29.5854	53	30.5648	32	22.8558	6	3.97453	7	4.13447	5	3.92759	13	9.10887
STM14_1377	ptsG	1433	4979	321.585	5900	368.614	5941	396.429	7022	422.586	25177	1388.11	17750	1212.05	60804	3850.71	70913	4004.26	55010	4131.16	62984	4219.16
STM14_1378	fhuE	2174	12	0.510884	37	1.52373	819	36.0227	865	34.3129	1790	65.0519	1576	70.9355	1212	50.5939	1365	50.8061	325	16.0879	362	15.9842
STM14_1379	ycfF	359	1145	295.197	1213	302.505	1044	278.073	1305	313.485	1409	310.087	1205	328.443	1367	345.564	1514	341.251	2347	703.55	2220	593.609
STM14_1380	ycfL	374	287	71.0249	273	65.3516	259	66.2187	343	79.0903	334	70.5572	397	103.869	345	83.7148	363	78.5376	604	173.797	479	122.944
STM14_1381	ycfM	638	427	61.9452	460	64.551	462	69.2427	548	74.0731	669	82.8461	558	85.5816	525	74.6782	610	77.3663	825	139.158	851	128.042
STM14_1382	thiK	824	628	70.5396	557	60.5192	600	69.6268	735	76.9238	755	72.3913	739	87.7575	638	70.2665	651	63.9288	786	102.653	747	87.0233
STM14_1383	nagZ	1025	884	79.8231	908	79.3099	594	55.4134	624	52.5003	744	57.3476	698	66.6344	757	67.0235	712	56.2081	1125	118.115	1121	104.984
STM14_1384	ycfP	542	2400	409.838	2450	404.699	1982	349.669	2126	338.271	2153	313.842	1727	311.788	1736	290.673	2000	298.589	2466	489.632	2784	493.074
STM14_1385	ndh	1304	1054	74.8106	1148	78.8188	3800	278.65	4388	290.195	6856	415.393	6071	455.564	2972	206.836	3483	216.132	1055	87.0665	1155	85.0249
STM14_1386	ycfJ	539	100	17.1716	114	18.9357	363	64.3977	418	66.8788	375	54.9679	443	80.4233	272	45.7968	280	42.0351	581	116.002	695	123.776
STM14_1387	ycfQ	635	604	88.0366	669	94.3231	2620	394.53	3417	464.058	2499	310.927	2200	339.013	1518	216.947	1588	202.358	2347	397.755	2155	325.773
STM14_1388	ycfR	257	68	24.4893	74	25.7789	17897	6658.85	21270	7137.32	17174	5279.65	15791	6012.34	2278	804.407	2744	863.96	2874	1203.46	2525	943.127
STM14_1389	ycfS	965	154	14.7704	178	16.5142	424	42.0137	502	44.8619	473	38.7258	393	39.8504	618	58.1187	587	49.2213	859	95.7949	875	87.0408
STM14_1390	ycfS	155	0	0	0	0	0	0	0	0	0	0	0	0	0	0	0	0	0	0	0	0
STM14_1391	mfd	3446	2222	59.68	2485	64.5619	2840	78.8053	3477	87.0142	4830	110.738	4223	119.915	4189	110.319	4363	102.45	4795	149.744	4964	138.28
STM14_1392	ycfU	1310	899	63.5168	986	67.3862	298	21.7519	382	25.1474	816	49.2136	757	56.5447	1083	75.0261	1094	67.5754	2009	165.038	2017	147.801
STM14_1393	lolD	701	368	48.5881	391	49.9372	95	12.9586	140	17.2231	335	37.7566	260	36.293	460	59.5518	506	58.4084	727	111.607	689	94.3503
STM14_1394	ycfW	1244	659	49.0304	661	47.5715	169	12.9903	185	12.8248	482	30.6121	379	29.8116	702	51.212	805	52.3622	977	84.5183	1048	80.8691
STM14_1395	ycfX	911	857	87.0688	945	92.8707	240	25.191	311	29.4403	564	48.9133	517	55.5315	703	70.0313	881	78.2528	1013	119.665	1118	117.805
STM14_1396	cobB	821	984	110.931	1008	109.922	500	58.2344	471	49.4742	887	85.3585	692	82.4764	1104	122.034	1265	124.678	1186	155.46	1344	157.144
STM14_1397	potD	1046	2426	214.664	2658	227.504	2617	239.235	2933	241.814	3319	250.693	2459	230.035	2014	174.736	1910	147.756	3534	363.589	3777	346.623
STM14_1398	potC	779	331	39.327	335	38.5011	563	69.1072	612	67.7509	724	73.429	586	73.6084	353	41.1237	350	36.3558	1953	269.8	1908	235.116
STM14_1399	STM14_1399	122	3	2.27594	0	0	67	52.5131	77	54.4292	49	31.7324	50	40.103	14	10.4141	15	9.94888	33	29.1092	43	33.8338
STM14_1400	sifA	1010	31	2.8408	35	3.1025	660	62.4849	620	52.9384	503	39.3471	313	30.3242	204	18.3301	209	16.7443	562	59.8813	625	59.4019
STM14_1401	STM14_1401	164	0	0	0	0	0	0	1	0.525844	0	0	0	0	0	0	1	0.4934	7	4.59336	2	1.17065
STM14_1402	potB	863	263	28.2062	272	28.2178	50	5.54002	71	7.09493	93	8.5141	67	7.59681	179	18.8234	196	18.3776	270	33.6689	285	31.7012
STM14_1403	potA	1136	499	40.6558	469	36.9624	143	12.0368	151	11.463	154	10.7105	138	11.8869	406	32.4342	443	31.555	932	88.2905	894	75.5442
STM14_1404	pepT	1229	7699	579.806	7489	545.554	454	35.3229	445	31.2255	501	32.2072	490	39.0132	1199	88.5365	1435	94.4806	1658	145.181	2067	161.447
STM14_1406	tnpA_4	458	114	23.0377	144	28.149	95	19.834	59	11.1093	55	9.48776	53	11.3234	46	9.1148	66	11.6606	81	19.0325	125	26.1991
STM14_1407	ycfD	1121	1298	107.169	1417	113.17	1842	157.122	2160	166.169	2805	197.694	2259	197.187	2053	166.203	2098	151.441	3555	341.28	3421	292.947
STM14_1408	phoQ	1463	1760	111.344	1945	119.026	1696	110.85	1955	115.24	3074	166.007	2628	175.771	2004	124.311	2145	118.638	4198	308.798	4390	288.046
STM14_1409	phoP	674	2899	398.097	3034	403.015	1562	221.602	1931	247.072	2623	307.472	2001	290.505	2225	299.588	2339	280.81	6848	1093.4	6796	967.911
STM14_1410	purB	1370	2488	168.085	2856	186.639	2035	142.035	2426	152.711	3883	223.931	3307	236.2	2773	183.689	3134	185.106	2940	230.942	3158	221.276
STM14_1411	ycfC	647	495	70.8111	595	82.3338	522	77.1469	673	89.704	1117	136.4	1033	156.229	835	117.122	859	107.431	1378	229.204	1268	188.129
STM14_1412	trmU	1106	1606	134.397	1947	157.607	1708	147.668	2111	164.602	3478	248.451	3061	270.817	2836	232.705	2951	215.902	5441	529.42	5010	434.835
STM14_1413	ymfB	461	113	22.687	147	28.5484	334	69.2784	351	65.6609	487	83.4631	503	106.766	298	58.6638	340	59.6789	368	85.906	377	78.5023
STM14_1414	STM14_1414	329	14	3.93851	36	9.79653	85	24.7045	99	25.9502	110	26.4158	127	37.7724	70	19.3089	60	14.757	101	33.0371	94	27.4267
STM14_1415	ymfC	665	164	22.8256	194	26.1183	731	105.111	868	112.564	1244	147.797	1110	163.331	546	74.512	626	76.172	783	126.712	779	112.45
STM14_1416	icdA	1250	12684	939.175	12048	862.92	26829	2052.33	29168	2012.32	32895	2079.15	27381	2143.42	31897	2315.77	36485	2361.82	71916	6191.44	78405	6021.1
STM14_1417	STM14_1417	1142	193	15.642	174	13.6411	404	33.8273	465	35.1146	664	45.9376	495	42.4137	1806	143.518	1893	134.13	7317	689.514	8335	700.618
STM14_1418	STM14_1418	236	0	0	0	0	11	4.4569	3	1.09625	5	1.67388	4	1.6585	29	11.1517	36	12.3434	112	51.0719	118	47.9968
STM14_1419	STM14_1419	551	85	14.278	76	12.3489	153	26.5517	218	34.1197	472	67.6795	357	63.3992	2040	335.996	2025	297.383	8171	1595.88	9182	1599.66
STM14_1420	STM14_1420	332	10	2.7878	12	3.236	28	8.06441	9	2.33779	72	17.1341	32	9.43146	341	93.2119	308	75.0681	1248	404.532	1375	397.564
STM14_1421	STM14_1421	326	9	2.5552	11	3.02093	21	6.15962	18	4.76163	39	9.45178	36	10.8057	207	57.6246	173	42.9409	797	263.098	879	258.829
STM14_1422	STM14_1422	830	158	17.6189	181	19.5239	234	26.9582	259	26.9105	821	78.1505	578	68.1423	4496	491.59	4258	415.117	17350	2249.56	19662	2274.01
STM14_1423	STM14_1423	2354	653	25.6748	673	25.5961	860	34.9337	932	34.1437	3371	113.141	2511	104.378	19516	752.384	18260	627.678	77284	3533.13	85894	3502.66
STM14_1424	STM14_1424	299	45	13.9297	58	17.3669	68	21.7465	99	28.5539	278	73.4582	216	70.6886	1547	469.542	1525	412.706	9614	3460.26	9282	2979.97
STM14_1425	STM14_1425	170	13	7.07774	6	3.15986	28	15.7493	33	16.7404	75	34.8561	39	22.4483	349	186.308	345	164.215	3117	1973.17	2838	1602.53
STM14_1426	STM14_1426	116	5	3.98944	4	3.08722	14	11.5404	11	8.17778	28	19.0707	24	20.2451	122	95.4458	79	55.1076	783	726.407	794	657.059
STM14_1427	STM14_1427	206	7	3.14508	4	1.73843	13	6.03432	12	5.0236	16	6.13648	21	9.97514	24	10.573	32	12.5697	341	178.141	374	174.279
STM14_1428	STM14_1428	1085	10026	855.26	10692	882.256	9513	838.379	8946	711.05	14714	1071.44	10993	991.41	11520	963.558	14212	1059.91	16281	1614.83	18417	1629.41
STM14_1429	STM14_1429	467	1355	268.548	1383	265.137	3262	667.912	3112	574.677	4322	731.197	3507	734.828	2576	500.592	3223	558.452	1637	377.232	1910	392.607
STM14_1430	STM14_1430	152	11	6.69807	4	2.35604	31	19.5016	21	11.9145	61	31.7068	37	23.8191	138	82.393	201	107.003	1845	1306.26	1648	1040.77
STM14_1431	STM14_1431	320	48	13.8833	30	8.39338	40	11.9526	59	15.9002	163	40.2443	83	25.3802	402	114.007	468	118.342	5770	1940.45	5402	1620.49
STM14_1432	STM14_1432	905	211	21.5791	220	21.764	606	64.029	607	57.8417	1468	128.157	1013	109.529	3723	373.336	4081	364.889	18994	2258.63	19609	2079.93
STM14_1433	STM14_1433	692	47	6.28626	60	7.76266	218	30.1233	233	29.0369	554	63.2514	406	57.4099	1401	183.733	1291	150.96	6021	936.351	6131	850.486
STM14_1434	STM14_1434	665	54	7.51575	52	7.00079	184	26.4575	169	21.9162	515	61.186	306	45.0264	1200	163.763	1219	148.329	4684	758.004	5162	745.141
STM14_1435	STM14_1435	470	39	7.6801	34	6.47659	130	26.4483	161	29.5413	357	60.0118	222	46.2192	854	164.898	844	145.307	3633	831.848	3724	760.595
STM14_1436	STM14_1436	653	79	11.1973	69	9.46022	248	36.3154	267	35.2614	785	94.978	618	92.6067	1693	235.287	1775	219.952	7574	1248.21	8481	1246.74
STM14_1437	STM14_1437	281	19	6.25817	19	6.05359	80	27.223	70	21.4829	202	56.7952	163	56.7608	422	136.289	460	132.463	1913	732.631	2149	734.128
STM14_1438	STM14_1438	191	682	330.485	665	311.712	1374	687.869	1377	621.729	2009	831.023	1526	781.786	2729	1296.66	3328	1409.91	15255	8595.18	16375	8229.81
STM14_1439	STM14_1439	233	7	2.78062	6	2.30548	79	32.4208	65	24.0579	152	51.5412	102	42.8362	129	50.2445	158	54.8711	492	227.24	587	241.838
STM14_1440	STM14_1440	248	27	10.0766	29	10.4692	1409	543.265	1299	451.709	1653	526.608	1289	508.59	1651	604.158	1944	634.289	4991	2165.77	4765	1844.39
STM14_1441	STM14_1441	599	11	1.69968	14	2.09251	455	72.6335	438	63.0592	612	80.7218	513	83.8026	567	85.9036	600	81.0526	2013	361.654	1985	318.109
STM14_1442	STM14_1442	194	0	0	0	0	0	0	1	0.444528	0	0	3	1.51317	0	0	1	0.417101	1	0.554721	3	1.48444
STM14_1443	STM14_1443	296	1	0.312686	0	0	13	4.19956	19	5.53558	46	12.2781	51	16.8595	31	9.50441	46	12.575	110	39.9924	117	37.9434
STM14_1444	STM14_1444	554	34	5.68028	33	5.33298	485	83.7114	537	83.5921	813	115.944	752	132.824	852	139.568	917	133.937	2915	566.246	2842	492.443
STM14_1445	STM14_1445	188	2	0.984629	7	3.33354	0	0	1	0.458715	1	0.420251	3	1.56146	8	3.86178	16	6.8866	18	10.3036	16	8.16966
STM14_1446	STM14_1446	560	22	3.63609	32	5.11596	83	14.1724	103	15.8617	275	38.7982	213	37.2185	258	41.8106	262	37.8578	680	130.676	598	102.507
STM14_1447	STM14_1447	188	83	40.8621	53	25.2397	105	53.4052	135	61.9265	125	52.5314	150	78.0729	625	301.701	562	241.892	7982	4569.1	7323	3739.15
STM14_1448	STM14_1448	218	46	19.53	31	12.7312	82	35.9675	89	35.2074	152	55.0876	79	35.4599	612	254.771	522	193.757	8156	4026.22	8239	3627.94
STM14_1449	STM14_1449	539	1095	188.029	1045	173.577	175	31.0457	203	32.4794	230	33.7136	202	36.6716	300	50.5112	380	57.0476	1367	272.933	1520	270.705
STM14_1450	STM14_1450	302	11	3.37121	5	1.48227	13	4.11613	7	1.9989	26	6.80194	7	2.26808	155	46.5779	138	36.9756	2215	789.302	2136	678.948
STM14_1451	STM14_1451	539	6	1.0303	6	0.996616	16	2.83847	19	3.03994	20	2.93162	28	5.08319	225	37.8834	168	25.221	3039	606.762	2884	513.628
STM14_1452	STM14_1452	137	0	0	0	0	0	0	1	0.629478	0	0	0	0	0	0	0	0	10	7.85517	14	9.80956
STM14_1453	STM14_1453	464	8	1.59578	28	5.40263	29	5.9763	17	3.1596	33	5.61904	28	5.90483	223	43.6156	239	41.6795	2779	644.536	2641	546.377
STM14_1454	STM14_1454	401	92	21.2346	84	18.7543	1316	313.808	1321	284.092	1420	279.776	1006	245.483	376	85.0939	433	87.3748	1808	485.211	1652	395.465
STM14_1455	STM14_1455	545	0	0	1	0.164274	1	0.175451	2	0.316471	2	0.289935	0	0	11	1.83169	9	1.33625	188	37.1225	179	31.5281
STM14_1456	STM14_1456	1931	0	0	0	0	0	0	0	0	0	0	0	0	0	0	0	0	1	0.0557306	0	0
STM14_1457	STM14_1457	203	0	0	0	0	0	0	0	0	0	0	0	0	0	0	0	0	0	0	0	0
STM14_1458	STM14_1458	1619	0	0	0	0	0	0	0	0	0	0	0	0	0	0	0	0	0	0	0	0
STM14_1459	STM14_1459	1496	0	0	0	0	0	0	0	0	0	0	0	0	0	0	0	0	0	0	0	0
STM14_1460	STM14_1460	347	0	0	0	0	0	0	0	0	0	0	0	0	0	0	0	0	0	0	0	0
STM14_1461	STM14_1461	1028	0	0	0	0	0	0	0	0	0	0	0	0	0	0	0	0	0	0	0	0
STM14_1463	STM14_1463	404	0	0	0	0	0	0	0	0	0	0	0	0	0	0	0	0	0	0	0	0
STM14_1464	STM14_1464	578	0	0	0	0	0	0	0	0	0	0	0	0	0	0	0	0	0	0	0	0
STM14_1465	STM14_1465	1250	0	0	0	0	0	0	0	0	0	0	0	0	0	0	0	0	0	0	0	0
STM14_1466	STM14_1466	401	0	0	0	0	0	0	0	0	0	0	0	0	0	0	0	0	0	0	0	0
STM14_1467	STM14_1467	743	0	0	0	0	0	0	0	0	0	0	0	0	0	0	0	0	0	0	0	0
STM14_1468	STM14_1468	395	0	0	0	0	0	0	0	0	0	0	0	0	0	0	0	0	0	0	0	0
STM14_1469	STM14_1469	317	0	0	0	0	0	0	0	0	0	0	0	0	0	0	0	0	0	0	0	0
STM14_1470	STM14_1470	3095	0	0	0	0	0	0	0	0	0	0	0	0	0	0	0	0	0	0	0	0
STM14_1471	STM14_1471	329	0	0	0	0	0	0	0	0	0	0	0	0	0	0	0	0	0	0	0	0
STM14_1472	STM14_1472	701	0	0	0	0	0	0	0	0	0	0	0	0	0	0	0	0	0	0	0	0
STM14_1473	STM14_1473	605	0	0	0	0	0	0	0	0	0	0	0	0	0	0	0	0	0	0	0	0
STM14_1474	STM14_1474	608	0	0	0	0	0	0	0	0	0	0	0	0	0	0	0	0	0	0	0	0
STM14_1475	STM14_1475	3362	0	0	0	0	0	0	0	0	0	0	2	0.0582102	2	0.0539868	0	0	70	2.24066	44	1.25631
STM14_1476	STM14_1476	242	0	0	0	0	1	0.395127	6	2.13814	1	0.326476	3	1.21303	2	0.750014	6	2.00622	135	60.0337	132	52.3601
STM14_1477	STM14_1477	179	0	0	0	0	0	0	0	0	0	0	0	0	0	0	0	0	0	0	0	0
STM14_1478	STM14_1478	2345	11	0.43416	13	0.496325	23	0.937859	39	1.43424	41	1.38136	29	1.2101	76	2.94121	60	2.07038	1894	86.9188	1970	80.6427
STM14_1479	STM14_1479	584	11	1.74333	5	0.766519	41	6.7131	41	6.05441	34	4.59973	24	4.02129	36	5.59429	37	5.12662	1073	197.726	1067	175.385
STM14_1480	STM14_1480	200	20	9.25551	14	6.26706	908	434.118	947	408.339	744	293.907	629	307.743	393	178.327	376	152.125	2464	1325.83	2725	1307.91
STM14_1481	STM14_1481	347	5	1.33365	2	0.516019	142	39.1301	129	32.0598	154	35.0637	116	32.7111	24	6.27678	28	6.52937	548	169.952	525	145.235
STM14_1483	STM14_1483	2102	171	7.52946	130	5.53702	634	28.8409	756	31.0163	605	22.7399	487	22.6706	495	21.3711	468	18.0159	4425	226.546	4303	196.508
STM14_1484	STM14_1484	671	14	1.9311	30	4.0028	374	53.2968	512	65.8034	257	30.2606	235	34.2699	77	10.4141	93	11.2151	344	55.1712	319	45.6363
STM14_1485	STM14_1485	164	4	2.25744	2	1.09182	36	20.9899	33	17.3529	73	35.1678	49	29.2361	19	10.5139	48	23.6832	104	68.2442	112	65.5565
STM14_1486	STM14_1486	1124	20	1.64689	21	1.6727	701	59.6354	666	51.0986	589	41.4014	402	34.9967	178	14.3717	216	15.55	722	69.1269	739	63.1132
STM14_1487	STM14_1487	158	0	0	0	0	5	3.02597	18	9.82463	14	7.00063	16	9.909	21	12.0619	28	14.3398	44	29.969	56	34.023
STM14_1488	STM14_1488	140	0	0	0	0	0	0	0	0	0	0	0	0	0	0	1	0.577982	1	0.768685	0	0
STM14_1489	STM14_1489	248	0	0	0	0	1	0.385568	0	0	0	0	0	0	2	0.731869	0	0	4	1.73574	2	0.774141
STM14_1490	envF	788	15	1.76184	16	1.81786	230	27.9096	170	18.6047	360	36.0946	308	38.2465	740	85.2237	780	80.096	1405	191.879	1641	199.905
STM14_1492	msgA	239	80	30.9808	95	35.587	1570	628.137	1479	533.668	1899	627.76	1405	575.235	1725	655.007	2304	780.059	4155	1870.9	4169	1674.46
STM14_1493	envE	521	97	17.2319	111	19.0744	284	52.1234	247	40.8846	625	94.7783	448	84.1409	638	111.132	675	104.836	2476	511.434	2656	489.364
STM14_1494	STM14_1494	170	0	0	1	0.526643	3	1.68743	1	0.507285	2	0.929496	1	0.575596	3	1.6015	2	0.951971	30	18.991	26	14.6814
STM14_1495	STM14_1495	212	31	13.534	55	23.227	11	4.96146	16	6.50856	28	10.4349	24	11.0775	59	25.2564	49	18.7026	432	219.293	315	142.632
STM14_1496	STM14_1496	128	0	0	0	0	0	0	0	0	0	0	0	0	0	0	0	0	0	0	0	0
STM14_1497	pagD	263	0	0	1	0.340416	23	8.36228	21	6.88596	52	15.6212	29	10.7897	17	5.86608	37	11.3838	111	45.4196	123	44.8943
STM14_1499	STM14_1499	107	18	15.57	19	15.8977	260	232.35	235	189.402	376	277.633	243	222.223	101	85.6629	103	77.8926	658	661.787	812	728.474
STM14_1500	STM14_1500	149	0	0	3	1.8026	6	3.8505	6	3.47269	10	5.30249	2	1.31344	8	4.87258	10	5.43071	11	7.9448	7	4.50976
STM14_1501	pagC	557	193	32.0703	172	27.6464	1469	252.185	1438	222.641	2418	342.979	1792	314.811	1281	208.713	1286	186.822	4924	951.348	5773	994.92
STM14_1502	STM14_1502	134	12	8.28851	8	5.34504	26	18.5533	25	16.0893	37	21.8154	21	15.3349	30	20.3176	39	23.5506	92	73.8855	114	81.6661
STM14_1505	pliC	344	834	224.392	776	201.962	913	253.784	964	241.668	1161	266.649	946	269.091	1855	489.374	2302	541.489	7909	2474.23	9567	2669.68
STM14_1506	STM14_1506	143	18	11.6503	26	16.2781	35	23.4037	28	16.8858	55	30.3874	36	24.6339	208	132.003	248	140.332	1172	881.999	1369	918.987
STM14_1507	STM14_1507	125	46	34.0603	38	27.2169	290	221.84	297	204.903	331	209.211	294	230.146	211	153.189	293	189.671	836	719.735	835	641.237
STM14_1508	STM14_1508	272	26	8.84718	23	7.5705	130	45.7011	95	30.12	152	44.1511	143	51.4439	89	29.6945	112	33.319	424	167.754	462	163.048
STM14_1509	STM14_1509	467	204	40.4309	211	40.4512	112233	22980.3	105210	19428.6	79154	13391.3	53871	11287.7	8248	1602.83	8200	1420.82	3448	794.56	3338	686.138
STM14_1510	STM14_1510	149	3	1.86353	2	1.20174	15	9.62626	10	5.78781	17	9.01424	16	10.5075	6	3.65443	8	4.34457	14	10.1116	12	7.73102
STM14_1511	STM14_1511	1043	64	5.67931	66	5.66533	1958	179.507	1816	150.152	1770	134.077	961	90.1584	177	15.4008	212	16.4473	415	42.8194	387	35.6179
STM14_1512	STM14_1512	530	328	57.2794	345	58.2785	63	11.3662	79	12.8544	74	11.0312	60	11.0775	179	30.6501	199	30.3822	492	99.9	565	102.333
STM14_1513	STM14_1513	314	889	262.043	853	243.212	151	45.9833	124	34.0559	128	32.2067	107	33.3443	217	62.717	254	65.4556	1766	605.254	2045	625.181
STM14_1514	STM14_1514	158	97	56.8218	85	48.1645	31	18.761	34	18.5576	25	12.5011	38	23.5339	45	25.847	44	22.534	198	134.86	241	146.42
STM14_1515	STM14_1515	1634	4863	275.456	6583	360.693	384	22.4715	376	19.8443	455	22.0002	360	21.5584	174	9.66389	244	12.0832	316	20.8119	329	19.3279
STM14_1516	STM14_1516	974	749	71.1743	848	77.9475	72	7.06848	90	7.96864	119	9.65283	102	10.2473	59	5.49728	66	5.48312	77	8.50762	71	6.99747
STM14_1517	STM14_1517	812	242	27.5842	374	41.2364	36	4.23935	48	5.09784	48	4.67037	52	6.26635	44	4.91758	35	3.48782	25	3.3133	34	4.01943
STM14_1518	STM14_1518	797	582	67.5873	724	81.3291	93	11.1578	81	8.76451	116	11.4992	138	16.9429	87	9.9064	89	9.03596	88	11.8823	81	9.75593
STM14_1519	STM14_1519	590	220	34.5121	373	56.6008	66	10.6966	57	8.33151	77	10.3111	56	9.28759	45	6.92174	38	5.21164	27	4.92479	33	5.36913
STM14_1520	STM14_1520	1133	66	5.39156	61	4.8202	1826	154.107	1984	151.012	1481	103.274	1075	92.8422	376	30.1171	377	26.9249	733	69.6226	765	64.8147
STM14_1521	STM14_1521	326	85	24.1325	102	28.0123	471	138.152	589	155.811	405	98.1531	272	81.6429	224	62.357	254	63.0462	336	110.917	352	103.649
STM14_1523	STM14_1523	647	266	38.052	261	36.1162	236	34.8787	254	33.8556	326	39.8089	278	42.0443	159	22.3022	207	25.8886	746	124.083	787	116.765
STM14_1524	STM14_1524	149	1	0.621175	0	0	0	0	2	1.15756	1	0.530249	3	1.97016	0	0	0	0	1	0.722254	1	0.644252
STM14_1525	aadA	788	50	5.87278	45	5.11272	61	7.40212	82	8.97405	103	10.3271	95	11.7968	120	13.8201	121	12.4252	222	30.3182	286	34.8403
STM14_1526	STM14_1526	593	0	0	2	0.301954	600	96.7496	675	98.1635	395	52.627	329	54.2885	61	9.33534	63	8.59663	203	36.8398	230	37.2319
STM14_1527	STM14_1527	848	753	82.1863	736	77.7047	904	101.935	1063	108.103	1393	129.784	1377	158.893	1098	117.506	1350	128.819	2070	262.694	2191	248.021
STM14_1528	STM14_1528	224	1	0.413192	2	0.799369	8	3.41503	15	5.7749	9	3.17439	8	3.49469	12	4.8617	8	2.88991	13	6.24556	30	12.8563
STM14_1529	STM14_1529	248	45	16.7943	47	16.9673	1268	488.9	1217	423.194	4086	1301.71	2796	1103.2	663	242.615	797	260.045	3270	1418.97	3663	1417.84
STM14_1530	STM14_1530	149	1	0.621175	1	0.600868	0	0	3	1.73634	9	4.77224	2	1.31344	3	1.82722	3	1.62921	5	3.61127	12	7.73102
STM14_1531	STM14_1531	545	66	11.2085	69	11.3349	27	4.73718	21	3.32295	50	7.24836	30	5.38631	107	17.8173	93	13.8079	586	115.712	554	97.5787
STM14_1532	yeaS	638	1511	219.202	1437	201.652	384	57.5523	437	59.0693	683	84.5798	710	108.894	1142	162.443	1284	162.85	1900	320.486	1989	299.265
STM14_1533	STM14_1533	155	6	3.58278	5	2.88804	67	41.3329	86	47.8484	67	34.1515	46	29.0398	14	8.19693	17	8.87483	22	15.2745	28	17.3408
STM14_1534	yeaR	362	560	143.179	505	124.896	258	68.1496	190	45.2633	139	30.337	122	32.9775	65	16.2952	66	14.7529	82	24.3771	76	20.1533
STM14_1535	yoaG	182	13	6.61108	7	3.44344	14	7.35545	6	2.84303	10	4.34105	14	7.52703	9	4.48772	10	4.44602	5	2.95648	7	3.69206
STM14_1536	STM14_1536	125	0	0	0	0	1	0.764966	6	4.13944	1	0.632057	6	4.69687	3	2.17804	4	2.58936	3	2.58278	2	1.5359
STM14_1537	STM14_1537	641	34	4.90932	45	6.28521	112	16.7075	99	13.3192	152	18.7349	141	21.5243	89	12.6005	95	11.9925	149	25.0152	128	19.1688
STM14_1538	STM14_1538	185	1	0.500298	0	0	2	1.03374	1	0.466154	1	0.427066	0	0	0	0	0	0	3	1.74512	2	1.03777
STM14_1539	yeaQ	248	8	2.98565	21	7.58112	880	339.3	918	319.221	764	243.393	580	228.846	98	35.8616	143	46.6581	309	134.086	303	117.282
STM14_1540	STM14_1540	116	2	1.59578	8	6.17444	4	3.29727	4	2.97374	7	4.76767	8	6.74837	5	3.91171	5	3.48782	28	25.9762	30	24.8259
STM14_1541	STM14_1541	98	0	0	0	0	0	0	5	4.39992	0	0	2	1.99697	1	0.926038	1	0.825689	2	2.19624	0	0
STM14_1542	yaoF	251	171	63.0555	161	57.4272	223	84.9539	246	84.5205	264	83.0992	250	97.4615	159	57.4882	186	59.9628	402	172.357	443	169.423
STM14_1543	STM14_1543	311	319	94.9359	340	97.8778	488	150.042	489	135.597	582	147.853	462	145.361	541	157.867	606	157.672	670	231.841	670	206.803
STM14_1544	yeaO	347	53	14.1367	74	19.0927	353	97.2742	406	100.901	343	78.0964	320	90.2376	202	52.8295	234	54.5669	253	78.4635	240	66.3932
STM14_1545	yeaO	113	0	0	0	0	0	0	0	0	0	0	0	0	0	0	0	0	0	0	0	0
STM14_1546	STM14_1546	137	9	6.08026	8	5.22799	168	117.258	193	121.489	222	128.026	201	143.563	113	74.8536	109	64.3796	145	113.9	134	93.8915
STM14_1547	yeaN	1184	69	5.39384	74	5.59559	27	2.18054	35	2.54928	62	4.1372	56	4.62811	119	9.12116	119	8.13276	192	17.4512	193	15.6476
STM14_1548	yeaM	794	72	8.3929	85	9.58438	635	76.4726	766	83.1973	931	92.6394	786	96.8655	311	35.5463	354	36.0766	365	49.4708	351	42.4354
STM14_1549	yeaL	446	115	23.8651	104	20.8768	166	35.5898	182	35.1915	190	33.6578	166	36.42	123	25.0279	167	30.2987	263	63.4596	247	53.1623
STM14_1550	STM14_1550	137	4	2.70234	1	0.653499	54	37.69	46	28.956	54	31.1415	45	32.141	18	11.9236	33	19.4911	12	9.42621	12	8.40819
STM14_1551	STM14_1551	107	8	6.92001	7	5.85706	71	63.4493	69	55.6117	104	76.792	71	64.9294	21	17.8111	30	22.6872	26	26.1497	33	29.6055
STM14_1552	yeaK	518	233	41.6319	313	54.0979	333	61.4705	403	67.0928	482	73.5163	327	61.7711	394	69.0274	332	51.8622	690	143.349	649	120.27
STM14_1553	yeaJ	1493	258	15.9941	237	14.212	970	62.1247	1003	57.9351	1350	71.4398	1069	70.0624	763	46.3788	814	44.1171	1406	101.345	1579	101.523
STM14_1554	STM14_1554	197	12	5.63787	3	1.36339	19	9.22231	17	7.4419	45	18.0473	34	16.8881	16	7.3707	14	5.75048	63	34.4152	80	38.9821
STM14_1555	STM14_1555	131	2	1.41305	0	0	2	1.45986	1	0.658309	4	2.41243	3	2.24087	1	0.692761	1	0.617691	21	17.2514	13	9.52607
STM14_1556	yeaH	1286	400	28.7885	417	29.0309	4611	342.852	5346	358.5	3356	206.18	2728	207.573	1523	107.477	1850	116.405	1575	131.8	1737	129.658
STM14_1557	STM14_1557	119	0	0	0	0	2	1.60707	6	4.34816	9	5.97533	4	3.28912	4	3.05048	5	3.3999	5	4.52168	2	1.61334
STM14_1558	yeaG	1934	316	15.1228	339	15.6931	15309	756.907	18816	839.019	10246	418.566	8707	440.534	4659	218.621	5371	224.72	6261	348.388	7385	366.552
STM14_1559	STM14_1559	173	11	5.88501	0	0	74	40.9014	103	51.3443	69	31.5115	33	18.6653	19	9.96695	29	13.5642	31	19.2838	41	22.7499
STM14_1560	mipA	746	10379	1287.71	10596	1271.65	8080	1035.68	8769	1013.71	9932	1051.88	8106	1063.25	7261	883.309	7432	806.138	10839	1563.6	11028	1419.06
STM14_1561	STM14_1561	1196	35	2.70855	35	2.62001	173	13.8314	207	14.9259	220	14.5331	239	19.5539	100	7.58794	131	8.86304	134	12.0573	132	10.5946
STM14_1562	STM14_1562	857	389	42.0116	475	49.6225	288	32.1339	342	34.4149	354	32.6354	310	35.3955	413	43.7345	515	48.6261	599	75.2181	537	60.15
STM14_1563	yeaD	884	3378	353.678	3647	369.359	2327	251.708	2770	270.227	2243	200.467	1805	199.798	1175	120.626	1203	110.117	683	83.1467	749	81.3339
STM14_1564	yeaD	176	80	42.0705	93	47.3081	112	60.8496	114	55.859	102	45.7882	83	46.1458	49	25.2661	64	29.4246	31	18.9551	39	21.2713
STM14_1565	gapA	995	160723	14950.5	168019	15118.2	99271	9540.07	111684	9679.85	115967	9208.27	86187	8475.9	54910	5008.22	60409	4912.71	38648	4180.04	43435	4190.43
STM14_1566	gapA	140	0	0	0	0	2	1.36601	6	3.69593	2	1.12867	2	1.39788	2	1.29645	2	1.15596	3	2.30605	0	0
STM14_1567	yeaA	443	1184	247.371	1299	262.525	1518	327.658	1637	318.673	2354	419.826	1829	403.996	2131	436.551	2256	412.077	3311	804.325	3140	680.406
STM14_1568	yeaC	278	223	74.2438	277	89.2073	838	288.238	863	267.711	1094	310.913	809	284.755	853	278.458	1029	299.511	984	380.914	1004	346.682
STM14_1569	STM14_1569	104	14	12.4593	6	5.16516	122	112.171	156	129.358	200	151.937	148	139.25	167	145.726	141	109.705	101	104.512	119	109.839
STM14_1570	pncA	656	641	90.4387	727	99.2193	357	52.0375	380	49.9552	542	65.2773	513	76.521	741	102.511	804	99.1733	555	91.047	633	92.6279
STM14_1571	ansA	1016	881	80.2569	988	87.062	376	35.3872	451	38.281	717	55.756	606	58.3641	1032	92.1809	1126	89.6783	797	84.4191	877	82.8605
STM14_1572	ansA	104	6	5.33972	1	0.860859	21	19.308	30	24.8765	22	16.7131	21	19.7585	5	4.36306	8	6.22443	12	12.4172	9	8.30713
STM14_1573	sppA	1856	2512	125.269	2827	136.368	813	41.8856	1004	46.6505	1675	71.3023	1324	69.8035	1872	91.5341	2004	87.37	2479	143.739	2472	127.853
STM14_1574	ydjA	551	727	122.119	736	119.589	510	88.5056	560	87.647	594	85.1729	579	102.824	966	159.104	985	144.653	890	173.826	930	162.022
STM14_1575	selD	1043	1474	130.802	1615	138.629	1256	115.148	1442	119.229	2017	152.788	1492	139.975	2069	180.024	2094	162.456	1989	205.223	2115	194.656
STM14_1576	topB	1949	1882	89.3734	2127	97.706	2271	111.419	2477	109.601	2976	120.639	2542	127.624	2329	108.446	2485	103.171	1729	95.4684	1851	91.1668
STM14_1577	gdhA	1343	1331	91.7281	1373	91.5293	1085	77.2514	1439	92.4029	1909	112.304	1959	142.733	2461	166.299	2584	155.689	2656	212.828	2986	213.43
STM14_1578	STM14_1578	275	1793	603.459	2009	654.053	2422	842.159	2344	735.065	1777	510.53	1317	468.619	920	303.606	1011	297.482	1241	485.641	1068	372.804
STM14_1579	STM14_1579	416	32	7.11962	32	6.88687	501	115.159	540	111.944	523	99.3287	492	115.728	178	38.8313	181	35.2069	156	40.356	118	27.2289
STM14_1580	xthA	806	1152	132.287	1196	132.85	3977	471.816	5171	553.274	3856	377.98	3434	416.9	1443	162.475	1626	163.241	1614	215.499	1745	207.827
STM14_1581	STM14_1581	179	4	2.06827	2	1.00033	85	45.4065	51	24.5707	60	26.4828	68	37.1726	9	4.56294	6	2.71232	5	3.00603	8	4.29021
STM14_1582	argD_1	1226	41	3.09524	44	3.21313	729	56.8577	865	60.8452	719	46.3345	593	47.3294	1614	119.473	1820	120.122	2327	204.26	2443	191.282
STM14_1583	astA	1034	25	2.23779	32	2.77073	372	34.4013	380	31.693	366	27.9658	293	27.7277	922	80.9218	1020	79.8219	1403	146.02	1640	152.253
STM14_1584	astD	1478	60	3.75731	48	2.90758	455	29.4367	645	37.6345	541	28.9194	444	29.3951	1297	79.638	1382	75.6617	2199	160.113	2386	154.967
STM14_1585	astB	1343	23	1.58508	36	2.39989	244	17.3727	339	21.7683	273	16.0603	205	14.9364	568	38.382	646	38.9224	931	74.6019	1155	82.5559
STM14_1586	astE	968	14	1.33861	17	1.57231	69	6.81595	60	5.34536	53	4.32581	59	5.96408	157	14.719	155	12.9568	268	29.7945	304	30.1467
STM14_1587	STM14_1587	215	0	0	0	0	3	1.33424	3	1.20333	5	1.83738	2	0.910245	1	0.422101	4	1.50544	4	2.00216	5	2.23241
STM14_1588	spy	485	516	98.471	425	78.4536	7009	1381.87	8538	1518.15	3659	596.056	2945	594.17	3455	646.489	3670	612.304	4162	923.5	4805	951.029
STM14_1589	STM14_1589	908	112	11.4165	134	13.2125	1750	184.291	2156	204.769	2311	201.085	1913	206.156	2728	272.655	2706	241.148	4220	500.153	4158	439.583
[truncated: 3,781 more rows]
